# Supplementary material for: 2-Bromo-5-tert-butyl-N-methyl-N-[2-(methyl­amino)­phen­yl]-3-(1-methyl-1H-benzimidazol-2-yl)benzamide
Source: Acta Crystallogr Sect E Struct Rep Online. 2014 Jun 25;70(Pt 7):o822–3. doi: 10.1107/S1600536814014433 (PMC4120529; doi:10.1107/S1600536814014433)
Supplement: Supplementary file 2 [file e-70-0o822-Isup2.hkl]

# 
# h,k,l, Fc-squared, Fo-squared, sigma(Fo-squared) and status flag 
# 
data_I
_shelx_title '    ps-MeIm in C2/c' 
_shelx_refln_list_code          4 
_shelx_F_calc_maximum      462.96 
_exptl_crystal_F_000      2096.00 
_reflns_d_resolution_high  0.7958 
 
loop_ 
 _symmetry_equiv_pos_as_xyz 
 'x, y, z' 
 '-x, y, -z+1/2' 
 'x+1/2, y+1/2, z' 
 '-x+1/2, y+1/2, -z+1/2' 
 '-x, -y, -z' 
 'x, -y, z-1/2' 
 '-x+1/2, -y+1/2, -z' 
 'x+1/2, -y+1/2, z-1/2' 
 
_cell_length_a    34.4327 
_cell_length_b     9.4152 
_cell_length_c    17.1092 
_cell_angle_alpha  90.000 
_cell_angle_beta  118.312 
_cell_angle_gamma  90.000 
 
_shelx_F_squared_multiplier     1.000 
 
loop_ 
 _refln_index_h 
 _refln_index_k 
 _refln_index_l 
 _refln_F_squared_calc 
 _refln_F_squared_meas 
 _refln_F_squared_sigma 
 _refln_observed_status 
   2   0   0      215.41      399.95     29.23 o 
   4   0   0    74411.95    77948.69    555.27 o 
   6   0   0    38494.75    39799.68    496.97 o 
   8   0   0       79.43      119.93     43.07 o 
  10   0   0     5232.31     5335.56    253.04 o 
  12   0   0    69267.59    70824.84   1001.18 o 
  14   0   0    39292.65    45092.32    891.20 o 
  16   0   0    18545.01    19353.80    641.04 o 
  18   0   0      224.47      156.86     82.18 o 
  20   0   0    11579.42    12122.21    597.20 o 
  22   0   0     3693.98     4501.80    325.24 o 
  24   0   0       16.77       22.41     49.12 o 
  26   0   0      159.25      122.57     62.62 o 
  28   0   0     3473.90     3107.74    196.05 o 
  30   0   0     1824.25     1786.96    148.98 o 
  32   0   0      945.31     1013.12    113.17 o 
  34   0   0     4535.33     4454.63    191.06 o 
  36   0   0       19.45      -38.81     38.81 o 
   1   1   0    48354.96    54082.05    381.39 o 
   3   1   0     6311.58     6780.21    104.41 o 
   5   1   0    32078.54    33744.44    475.92 o 
   7   1   0    10254.57    10437.93    201.27 o 
   9   1   0    27382.15    29216.32    382.60 o 
  11   1   0    62544.95    62991.54    634.70 o 
  13   1   0     2590.14     2870.97    153.59 o 
  15   1   0    17329.38    16346.99    399.04 o 
  17   1   0     5184.79     5476.45    320.44 o 
  19   1   0    23336.01    22117.91    541.10 o 
  21   1   0     1931.43     1800.18    163.09 o 
  23   1   0    16791.19    16496.70    236.66 o 
  25   1   0      280.09      266.46     48.93 o 
  27   1   0     6769.24     6326.52    190.32 o 
  29   1   0      861.76      829.81     76.50 o 
  31   1   0     1702.55     1639.88     99.09 o 
  33   1   0      690.00      660.38     62.34 o 
  35   1   0     1984.77     2117.40     82.54 o 
  37   1   0      685.48      642.12     61.03 o 
   0   2   0    27657.12    31861.48    494.42 o 
   2   2   0     9739.18    11040.14    290.01 o 
   4   2   0      495.55      576.93     37.46 o 
   6   2   0       64.18       43.86     22.75 o 
   8   2   0    38941.01    37988.62    426.06 o 
  10   2   0     4065.46     4122.75    176.60 o 
  12   2   0    29945.41    28704.22    937.67 o 
  14   2   0     2096.07     1897.82     96.07 o 
  16   2   0    11177.93    11472.74    346.65 o 
  18   2   0     7177.88     7098.77    295.84 o 
  20   2   0     5624.85     6066.67    285.59 o 
  22   2   0    14331.05    14230.82    302.00 o 
  24   2   0    10033.09     9283.96    318.13 o 
  26   2   0    11730.15    11023.95    367.55 o 
  28   2   0      154.93      212.21     72.75 o 
  30   2   0     1753.86     1683.54    149.97 o 
  32   2   0     1063.78      934.88    112.61 o 
  34   2   0     1149.80     1159.59    109.03 o 
  36   2   0      123.35      156.05     46.40 o 
   1   3   0    61194.41    63888.50    424.88 o 
   3   3   0    78815.61    85581.79   3285.64 o 
   5   3   0    22547.94    24214.35    267.67 o 
   7   3   0    12127.76    13324.09    206.10 o 
   9   3   0     1059.79     1101.74     65.96 o 
  11   3   0     2748.16     2507.09    128.11 o 
  13   3   0      723.24     1145.93     94.33 o 
  15   3   0     8512.02     8106.78    527.54 o 
  17   3   0     1568.49     1464.64    205.01 o 
  19   3   0     5613.99     5481.98    418.31 o 
  21   3   0      184.77      132.48     47.69 o 
  23   3   0       21.70       16.79     23.81 o 
  25   3   0      125.49      121.62     44.39 o 
  27   3   0       39.79      106.76     93.62 o 
  29   3   0        0.63       55.72     68.13 o 
  31   3   0     2854.79     3316.10    192.01 o 
  33   3   0      161.11      203.99     68.80 o 
  35   3   0     1477.18     1645.23    106.09 o 
   0   4   0    33590.65    38270.90    487.32 o 
   2   4   0      694.89      680.69     56.23 o 
   4   4   0    26547.77    28547.20    616.58 o 
   6   4   0    15121.01    17392.62    376.61 o 
   8   4   0     7750.64     7804.92    277.47 o 
  10   4   0      374.72      350.44     60.33 o 
  12   4   0     1564.00     1302.96    124.66 o 
  14   4   0     3690.95     3183.60    286.16 o 
  16   4   0     8390.22     8134.56    479.95 o 
  18   4   0      998.11     1012.36    180.23 o 
  20   4   0     3752.31     3548.94    126.97 o 
  22   4   0        7.71       84.57     34.89 o 
  24   4   0      626.71      742.53     76.76 o 
  26   4   0      295.25      270.88     82.65 o 
  28   4   0       66.01      126.33     42.41 o 
  30   4   0     1195.24     1254.88     80.38 o 
  32   4   0        3.82       12.53     46.46 o 
  34   4   0      667.98      667.77     46.75 o 
   1   5   0       61.14       78.91     57.06 o 
   3   5   0        4.41       28.82     63.21 o 
   5   5   0      187.53      244.52     41.41 o 
   7   5   0     1558.32     1671.88    107.71 o 
   9   5   0       15.35       -3.17     44.38 o 
  11   5   0     2403.27     2539.93    167.25 o 
  13   5   0     1610.91     1915.98    165.24 o 
  15   5   0     3292.93     3332.02    219.83 o 
  17   5   0      331.97      277.05     51.09 o 
  19   5   0     1798.87     1838.11     92.89 o 
  21   5   0       50.07      132.03     63.41 o 
  23   5   0     1061.99      997.87     81.40 o 
  25   5   0       59.46       54.31     45.92 o 
  27   5   0     6189.83     6564.77    247.67 o 
  29   5   0       24.17       16.74     75.27 o 
  31   5   0      289.84      240.15     45.36 o 
  33   5   0       10.33       15.81     30.34 o 
   0   6   0     8657.09     8944.80    489.93 o 
   2   6   0      154.46      780.16    152.59 o 
   4   6   0       80.42      173.82     94.84 o 
   6   6   0      391.36      212.06     86.72 o 
   8   6   0      909.50      773.91    103.13 o 
  10   6   0      108.26      215.01     62.02 o 
  12   6   0       11.87       68.70     45.02 o 
  14   6   0       85.90       84.76     71.88 o 
  16   6   0       62.29       25.56     42.89 o 
  18   6   0     3255.96     3018.58    195.28 o 
  20   6   0      837.76      756.02    107.24 o 
  22   6   0        8.98       47.88     63.20 o 
  24   6   0       12.89       62.61     56.00 o 
  26   6   0        8.63       40.05     33.96 o 
  28   6   0      721.84      756.32     56.08 o 
  30   6   0      203.40      171.37     48.86 o 
   1   7   0     4063.62     4181.97    259.22 o 
   3   7   0     2451.46     2307.23    194.41 o 
   5   7   0     2936.27     2926.91    153.55 o 
   7   7   0      954.82      859.24     75.99 o 
   9   7   0     1392.32     1265.31     95.74 o 
  11   7   0      327.85      270.05     73.36 o 
  13   7   0      238.01      140.50     62.09 o 
  15   7   0       61.75      -11.77     46.04 o 
  17   7   0     1111.27     1038.70    127.86 o 
  19   7   0      390.27      306.67     84.17 o 
  21   7   0      140.15       -1.06     53.15 o 
  23   7   0     1751.27     1593.79    137.51 o 
  25   7   0      307.04      316.25     77.21 o 
  27   7   0      276.78      316.46     65.71 o 
  29   7   0        0.51       43.38     33.17 o 
   0   8   0    10779.58    10511.05    282.58 o 
   2   8   0      182.29      156.49     79.98 o 
   4   8   0     1948.57     1993.72    110.59 o 
   6   8   0      175.70      236.80     51.59 o 
   8   8   0     1039.13      951.36    147.94 o 
  10   8   0      330.29      273.73     65.91 o 
  12   8   0     1613.65     1734.55    144.52 o 
  14   8   0     1178.09     1021.07    116.82 o 
  16   8   0     1587.54     1494.73    139.45 o 
  18   8   0      198.95      275.78     75.61 o 
  20   8   0      380.10      358.08     80.19 o 
  22   8   0      193.94      213.89     63.21 o 
  24   8   0      280.63      264.76     63.27 o 
  26   8   0      171.97      191.29     49.86 o 
   1   9   0     4888.98     4603.63    112.95 o 
   3   9   0     1177.66     1194.14     75.17 o 
   5   9   0     2458.79     2451.91    107.39 o 
   7   9   0      214.09      183.47     48.87 o 
   9   9   0      756.24      910.48    102.44 o 
  11   9   0     2101.18     2045.09    145.93 o 
  13   9   0      113.60      204.29     61.44 o 
  15   9   0     2844.91     2884.28    170.93 o 
  17   9   0      397.24      424.64     75.29 o 
  19   9   0     1069.08     1095.80    101.68 o 
  21   9   0     1596.29     1518.72    103.97 o 
  23   9   0      219.23      286.74     49.59 o 
   0  10   0      657.46      767.18     69.52 o 
   2  10   0      420.89      500.65     43.67 o 
   4  10   0     1716.83     1742.10     79.49 o 
   6  10   0      365.71      401.25     56.08 o 
   8  10   0     1622.29     1856.44     94.26 o 
  10  10   0     1036.07     1050.15     97.58 o 
  12  10   0      484.97      487.52     48.58 o 
  14  10   0       65.38       50.40     44.03 o 
  16  10   0      936.22      928.52     54.18 o 
  18  10   0      259.41      255.63     37.71 o 
  20  10   0      965.02     1044.28     46.05 o 
   1  11   0     2006.51     1814.97    120.25 o 
   3  11   0     1427.33     1540.56     70.44 o 
   5  11   0      505.82      560.02     47.91 o 
   7  11   0      712.20      742.17     50.36 o 
   9  11   0      221.28      221.84     31.97 o 
  11  11   0      888.05      970.50     49.33 o 
  13  11   0      794.83      874.21     65.65 o 
 -37   1   1       76.99       68.10     40.10 o 
 -35   1   1      114.72      140.33     38.24 o 
 -33   1   1        2.43       75.01     35.37 o 
 -31   1   1      769.29      855.92     78.52 o 
 -29   1   1      206.66      251.83     83.98 o 
 -27   1   1      584.34      497.71     66.21 o 
 -25   1   1      580.40      377.98     75.85 o 
 -23   1   1     2720.85     2535.58    204.28 o 
 -21   1   1     1586.90     1581.71    272.52 o 
 -19   1   1      720.04      793.44    104.07 o 
 -17   1   1     6586.61     6615.19    267.72 o 
 -15   1   1       57.99       10.47     39.63 o 
 -13   1   1     3011.06     3119.87    157.55 o 
 -11   1   1     2673.15     2508.17    127.32 o 
  -9   1   1     2502.26     2669.81    127.00 o 
  -7   1   1     1195.32     1808.54     84.70 o 
  -5   1   1     5215.94     5785.95     96.72 o 
  -3   1   1    10839.47    12029.83    126.64 o 
  -1   1   1      453.82      516.80     21.60 o 
   1   1   1    19127.80    21356.08    159.16 o 
   3   1   1    62800.91    67718.64    347.55 o 
   5   1   1       16.18       18.93     14.15 o 
   7   1   1     8748.37     8971.94    231.63 o 
   9   1   1    25218.62    24559.13    729.69 o 
  11   1   1      484.76      520.42     64.84 o 
  13   1   1       17.38       49.46     24.52 o 
  15   1   1     5018.55     5064.28    177.78 o 
  17   1   1     5668.28     6807.90    222.58 o 
  19   1   1      447.46      368.46     53.03 o 
  21   1   1      466.72      401.05     70.85 o 
  23   1   1     8930.55     9278.35    196.98 o 
  25   1   1       79.46       92.25     88.43 o 
  27   1   1      892.86      815.48     75.93 o 
  29   1   1      202.05      168.82     48.51 o 
  31   1   1       95.70       90.02     41.07 o 
  33   1   1        4.36       31.05     31.38 o 
  35   1   1      422.20      494.78     65.02 o 
 -38   2   1      143.88      101.30     24.77 o 
 -36   2   1      245.59      336.14     66.14 o 
 -34   2   1      398.90      413.80     80.61 o 
 -32   2   1      238.85      257.44     77.64 o 
 -30   2   1      625.38      470.72     93.91 o 
 -28   2   1     2902.76     2658.82    189.98 o 
 -26   2   1      309.97      250.70     73.20 o 
 -24   2   1     1310.25     1237.17     96.43 o 
 -22   2   1      770.99      677.64    107.77 o 
 -20   2   1     1326.54     1207.62    130.28 o 
 -18   2   1      420.05      402.39     67.58 o 
 -16   2   1      478.28      487.09     79.69 o 
 -14   2   1     9987.82     9913.41    289.93 o 
 -12   2   1       42.60       46.85     31.75 o 
 -10   2   1     7881.41     8096.82    217.48 o 
  -8   2   1    59189.79    64257.96    494.76 o 
  -6   2   1      361.34      315.07     31.59 o 
  -4   2   1    39940.64    42424.92    404.10 o 
  -2   2   1    12931.67    14661.20    172.20 o 
   0   2   1    67801.07    74246.95    568.60 o 
   2   2   1     1759.14     2054.82     48.58 o 
   4   2   1     3835.50     4395.93     89.70 o 
   6   2   1    10664.60    11380.47    222.21 o 
   8   2   1     5981.19     6319.35    129.54 o 
  10   2   1      790.27      708.21     48.69 o 
  12   2   1    13117.32    13715.62    231.10 o 
  14   2   1      636.52      709.67     87.25 o 
  16   2   1     6529.70     6359.80    263.44 o 
  18   2   1     3656.74     3744.55    183.55 o 
  20   2   1     1929.32     1842.00    176.39 o 
  22   2   1      652.95      639.23     73.31 o 
  24   2   1      629.17      606.40    103.25 o 
  26   2   1     4555.40     4547.62    240.65 o 
  28   2   1      559.51      491.90     96.78 o 
  30   2   1       10.98       27.47     58.27 o 
  32   2   1      738.73      791.78     99.41 o 
  34   2   1       51.86       27.96     50.20 o 
  36   2   1      332.37      295.39     44.46 o 
 -37   3   1      512.76      581.63     44.55 o 
 -35   3   1      152.59      105.82     45.55 o 
 -33   3   1      991.08     1150.84    114.20 o 
 -31   3   1      514.27      516.80    100.10 o 
 -29   3   1     6091.96     6467.99    361.47 o 
 -27   3   1      921.33     1049.98     82.96 o 
 -25   3   1     3680.41     3936.27    212.20 o 
 -23   3   1      136.99       48.88     31.69 o 
 -21   3   1     2333.52     2212.17    268.97 o 
 -19   3   1     1427.26     1738.93    222.09 o 
 -17   3   1     8775.46     8936.84    350.16 o 
 -15   3   1     6193.19     5787.31    231.56 o 
 -13   3   1    10831.68    10515.14    290.13 o 
 -11   3   1     3298.97     3181.78    149.58 o 
  -9   3   1    15361.44    15291.82    235.99 o 
  -7   3   1      174.23      118.72     26.81 o 
  -5   3   1       42.97       40.18     23.01 o 
  -3   3   1    31874.34    35874.00   1157.07 o 
  -1   3   1        9.83       21.18     20.22 o 
   1   3   1    31838.30    32557.94    781.74 o 
   3   3   1     3290.68     2932.15     93.87 o 
   5   3   1     3756.77     3842.97    120.58 o 
   7   3   1      264.66      281.84     31.82 o 
   9   3   1    17187.60    16992.37    298.97 o 
  11   3   1      178.66      191.43    106.96 o 
  13   3   1    10258.57     8775.41    462.92 o 
  15   3   1       57.53       52.33     68.76 o 
  17   3   1     5471.37     5276.66    281.62 o 
  19   3   1       18.13        2.36     56.24 o 
  21   3   1    11243.39    11693.94    336.68 o 
  23   3   1       31.44       68.03     33.35 o 
  25   3   1     5093.97     5425.62    283.78 o 
  27   3   1        3.28       -6.53     72.78 o 
  29   3   1     1730.77     1827.98    152.76 o 
  31   3   1      630.36      669.55     94.55 o 
  33   3   1      809.06      837.89     91.99 o 
  35   3   1      287.54      253.64     48.34 o 
 -36   4   1     1123.31     1222.44     74.81 o 
 -34   4   1       61.27       37.65     29.81 o 
 -32   4   1     1366.27     1459.48     78.34 o 
 -30   4   1     1107.78     1263.34     83.45 o 
 -28   4   1      142.59      148.77     59.28 o 
 -26   4   1    28367.71    29559.93    404.56 o 
 -24   4   1      123.27      196.71     51.66 o 
 -22   4   1     8976.59     8994.58    204.12 o 
 -20   4   1    10498.47    11325.21    325.71 o 
 -18   4   1     5366.01     4708.54    380.22 o 
 -16   4   1    10549.36    11074.20    535.75 o 
 -14   4   1    10503.19     9941.05    475.41 o 
 -12   4   1     6092.49     6373.33    262.04 o 
 -10   4   1     7039.21     7108.32    162.32 o 
  -8   4   1      182.45      273.80     52.29 o 
  -6   4   1    64952.57    68813.20   1036.83 o 
  -4   4   1    22121.20    27528.06    755.50 o 
  -2   4   1    15613.57    17097.59    268.52 o 
   0   4   1     6090.38     7308.37    137.32 o 
   2   4   1    74839.70    79627.00    603.23 o 
   4   4   1     3290.69     2850.48    120.97 o 
   6   4   1    12919.15    12536.88    261.75 o 
   8   4   1     1995.30     1700.28    134.00 o 
  10   4   1     8813.77     8721.05    408.62 o 
  12   4   1     3042.93     2961.81    255.81 o 
  14   4   1    14210.96    13194.71    602.11 o 
  16   4   1     9378.19     9404.10    533.80 o 
  18   4   1     3522.44     3519.02    321.24 o 
  20   4   1     5533.34     5781.91    206.08 o 
  22   4   1      994.93     1013.27     81.78 o 
  24   4   1      523.41      532.24     64.45 o 
  26   4   1      266.67      305.71     60.09 o 
  28   4   1     3635.91     4037.04    182.57 o 
  30   4   1        1.49       76.70     56.79 o 
  32   4   1     3538.04     4295.43    111.32 o 
  34   4   1      817.91      896.53     69.23 o 
 -33   5   1      725.38      724.97     44.88 o 
 -31   5   1        2.57       -2.50     24.96 o 
 -29   5   1     1283.67     1396.25     66.78 o 
 -27   5   1      893.47      894.07     78.14 o 
 -25   5   1    17006.76    17341.56    808.80 o 
 -23   5   1      201.95      231.94     51.18 o 
 -21   5   1    12159.68    13097.04    509.74 o 
 -19   5   1      507.91      485.80    125.39 o 
 -17   5   1    11270.16    11327.17    589.84 o 
 -15   5   1     3418.55     3307.18    312.04 o 
 -13   5   1     8733.21     8105.21    483.58 o 
 -11   5   1     2143.97     1997.92    236.93 o 
  -9   5   1     6856.10     6956.54    271.35 o 
  -7   5   1    21688.14    22814.31    490.26 o 
  -5   5   1    30148.63    30581.33    700.15 o 
  -3   5   1    22439.56    22987.71    680.62 o 
  -1   5   1      818.32      863.89    145.21 o 
   1   5   1    11060.65    10647.30    490.18 o 
   3   5   1     1082.99     1282.36    159.04 o 
   5   5   1    10534.11    10364.50    257.78 o 
   7   5   1     3005.71     2746.39    150.18 o 
   9   5   1    14514.94    13536.33    317.00 o 
  11   5   1     2313.03     2336.89    170.86 o 
  13   5   1    34208.17    33609.72    882.00 o 
  15   5   1        0.01       94.01     58.38 o 
  17   5   1    17461.80    18142.16    412.09 o 
  19   5   1     1223.77     1216.13     87.78 o 
  21   5   1     5415.60     5521.80    175.57 o 
  23   5   1      384.21      334.08     58.77 o 
  25   5   1     1445.18     1713.68     98.27 o 
  27   5   1     1045.62     1185.36     78.13 o 
  29   5   1     3102.88     3473.53    114.69 o 
  31   5   1      812.41      808.31     76.94 o 
 -32   6   1      786.25      856.93     68.58 o 
 -30   6   1     1311.25     1401.07     80.93 o 
 -28   6   1     2932.29     3211.95    116.06 o 
 -26   6   1      398.39      443.07     52.33 o 
 -24   6   1    13349.17    13193.04    401.28 o 
 -22   6   1     2280.49     2252.89    174.75 o 
 -20   6   1     1555.77     1394.23    139.75 o 
 -18   6   1     6266.58     6387.76    280.33 o 
 -16   6   1        8.79      -15.16     40.50 o 
 -14   6   1    12565.92    12533.33    279.11 o 
 -12   6   1     1392.68     1377.96    154.89 o 
 -10   6   1    12733.63    12335.18    609.79 o 
  -8   6   1      300.47      429.12     82.16 o 
  -6   6   1     6751.91     6600.55    392.81 o 
  -4   6   1    12017.05    12982.73    565.59 o 
  -2   6   1      208.86      225.19     66.23 o 
   0   6   1    19035.02    21345.54    768.40 o 
   2   6   1     6180.23     5445.50    391.97 o 
   4   6   1     3117.69     3509.58    316.79 o 
   6   6   1    21707.79    22560.32    775.24 o 
   8   6   1     3763.44     4152.39    312.28 o 
  10   6   1     2940.76     3098.05    199.02 o 
  12   6   1    11252.54    11270.50    293.56 o 
  14   6   1     3976.14     3890.48    178.65 o 
  16   6   1     7665.07     7821.90    305.72 o 
  18   6   1    20454.01    19122.21    477.00 o 
  20   6   1    10223.82     9311.72    341.80 o 
  22   6   1     4029.12     4487.14    341.76 o 
  24   6   1      971.25     1033.88     72.66 o 
  26   6   1     1043.98     1186.23    110.66 o 
  28   6   1     3048.35     3739.99    229.06 o 
  30   6   1      450.01      423.64     48.35 o 
 -31   7   1      352.41      353.04     42.24 o 
 -29   7   1     2622.19     2807.06    136.24 o 
 -27   7   1     1478.79     1505.25    117.62 o 
 -25   7   1     1758.52     1903.64    146.85 o 
 -23   7   1     1936.82     1794.50    152.61 o 
 -21   7   1      826.44      746.05    107.37 o 
 -19   7   1      579.06      579.03    105.06 o 
 -17   7   1     6344.64     5754.85    265.58 o 
 -15   7   1      579.04      564.61     83.11 o 
 -13   7   1     3332.46     3211.49    189.89 o 
 -11   7   1     1278.72     1200.35     86.83 o 
  -9   7   1     2390.38     2424.66    129.72 o 
  -7   7   1      929.06      751.03     93.75 o 
  -5   7   1     5337.48     5206.00    180.31 o 
  -3   7   1     5932.40     5748.78    326.35 o 
  -1   7   1    11003.72    10591.01    403.98 o 
   1   7   1    12095.54    11680.23    430.32 o 
   3   7   1     2750.84     2747.87    146.15 o 
   5   7   1    18528.40    19308.59    273.76 o 
   7   7   1       97.45      146.51     35.44 o 
   9   7   1     9315.51     8824.61    215.57 o 
  11   7   1        4.09      -57.33     57.33 o 
  13   7   1     1944.88     1808.78    153.85 o 
  15   7   1     1170.28     1180.93    128.02 o 
  17   7   1     7678.06     7283.61    297.72 o 
  19   7   1      680.58      754.02    106.76 o 
  21   7   1     2329.12     2397.36    170.75 o 
  23   7   1      742.57      792.63    104.91 o 
  25   7   1     1277.75     1183.76    106.58 o 
  27   7   1      314.60      349.95     59.66 o 
  29   7   1     1384.38     1225.25     68.92 o 
 -28   8   1      145.66      160.14     33.54 o 
 -26   8   1     1416.74     1600.12    109.49 o 
 -24   8   1       83.51      108.01     48.44 o 
 -22   8   1     6879.69     7010.95    260.02 o 
 -20   8   1      190.83      213.07     66.99 o 
 -18   8   1     4495.14     4416.60    222.96 o 
 -16   8   1      384.56      386.77     80.73 o 
 -14   8   1     2117.85     2149.68    163.14 o 
 -12   8   1      427.83      436.74     84.05 o 
 -10   8   1     4717.97     4793.79    370.29 o 
  -8   8   1        4.98       -7.93     65.11 o 
  -6   8   1    13808.79    12881.61    393.05 o 
  -4   8   1     1377.18     1216.67     89.23 o 
  -2   8   1    12253.73    12501.27    311.22 o 
   0   8   1     3257.31     3348.46    100.36 o 
   2   8   1     3873.43     3826.82    148.90 o 
   4   8   1      706.86      672.96     72.41 o 
   6   8   1     1924.53     1820.02     85.58 o 
   8   8   1     2763.76     2800.61    130.27 o 
  10   8   1     3229.49     3360.38    163.29 o 
  12   8   1     1887.60     1803.83    148.10 o 
  14   8   1     1166.75     1056.06    121.93 o 
  16   8   1     2245.37     2263.39    167.84 o 
  18   8   1      669.60      674.56    103.88 o 
  20   8   1      497.06      515.44     90.84 o 
  22   8   1       16.98      -26.90     48.21 o 
  24   8   1     1740.98     1958.32    119.08 o 
  26   8   1      324.20      332.08     50.36 o 
 -25   9   1     2261.96     2398.40    150.98 o 
 -23   9   1      383.91      382.46     56.75 o 
 -21   9   1     3377.27     3732.81    162.65 o 
 -19   9   1       78.16       82.96     52.18 o 
 -17   9   1     1772.96     2166.66    146.57 o 
 -15   9   1     1147.78     1209.89    114.09 o 
 -13   9   1     2167.94     2144.89    150.74 o 
 -11   9   1     4613.09     5210.94    221.31 o 
  -9   9   1     1665.65     1712.98    138.80 o 
  -7   9   1     1055.00      909.19     80.18 o 
  -5   9   1      173.90      105.40     52.11 o 
  -3   9   1     1633.68     1477.66     82.05 o 
  -1   9   1       46.97       59.94     33.79 o 
   1   9   1     6885.83     7141.53    147.59 o 
   3   9   1      316.81      239.95     42.02 o 
   5   9   1      598.24      600.09     54.78 o 
   7   9   1      709.26      743.19     69.42 o 
   9   9   1     1049.12     1137.71    115.86 o 
  11   9   1      197.23      176.01     62.53 o 
  13   9   1     7808.21     8332.13    282.10 o 
  15   9   1      238.97      293.94     70.53 o 
  17   9   1     6164.59     6685.63    236.71 o 
  19   9   1      494.44      512.11     73.72 o 
  21   9   1     3860.95     4369.88    161.26 o 
  23   9   1      389.49      357.50     45.60 o 
 -20  10   1      360.46      365.73     47.37 o 
 -18  10   1       18.70       40.22     23.79 o 
 -16  10   1      152.01      172.97     30.78 o 
 -14  10   1      388.07      338.16     59.90 o 
 -12  10   1      261.01      278.28     64.79 o 
 -10  10   1      958.45     1092.94    100.92 o 
  -8  10   1       10.41       34.29     35.56 o 
  -6  10   1      168.58      182.23     40.53 o 
  -4  10   1       34.04       46.82     40.13 o 
  -2  10   1      727.93      719.94     58.20 o 
   0  10   1      558.80      537.78     43.83 o 
   2  10   1     7505.90     7871.13    227.70 o 
   4  10   1      506.02      483.66     41.39 o 
   6  10   1     1018.86     1000.85     74.48 o 
   8  10   1      672.25      676.45     62.69 o 
  10  10   1      432.97      472.82     47.53 o 
  12  10   1     2042.20     2271.94     87.75 o 
  14  10   1     1445.09     1552.80    112.77 o 
  16  10   1      665.23      662.38     44.30 o 
  18  10   1     1869.97     2013.80     66.53 o 
 -13  11   1       55.08       50.31     21.69 o 
 -11  11   1      339.35      396.52     38.34 o 
  -9  11   1      691.56      632.16     48.14 o 
  -7  11   1     1312.68     1429.56     65.96 o 
  -5  11   1     2935.32     3035.91     94.52 o 
  -3  11   1       80.19       67.82     30.89 o 
  -1  11   1     1061.35     1030.14     51.29 o 
   1  11   1       30.11       13.52     50.37 o 
   3  11   1     1041.81      993.74     95.64 o 
   5  11   1       60.44       96.79     49.27 o 
   7  11   1      167.59      220.19     30.88 o 
   9  11   1      135.01      174.70     50.18 o 
  11  11   1       80.15      109.50     40.33 o 
 -38   0   2      165.76      141.20     41.26 o 
 -36   0   2       38.44       78.35     50.09 o 
 -34   0   2      204.62      181.46     70.89 o 
 -32   0   2    10635.87    10306.28    339.18 o 
 -30   0   2     3867.41     3558.82    209.14 o 
 -28   0   2    30485.61    28997.19    571.73 o 
 -26   0   2       15.42       40.58     43.36 o 
 -24   0   2    39379.44    38571.12   1134.10 o 
 -22   0   2      129.94      194.56     99.06 o 
 -20   0   2    19666.25    18876.08    697.75 o 
 -18   0   2     8425.73     8787.97    445.61 o 
 -16   0   2    12506.56     9949.00    433.72 o 
 -14   0   2       21.26        9.07     45.42 o 
 -12   0   2    80792.45    88627.74   1066.70 o 
 -10   0   2     1461.83     1495.36    132.26 o 
  -8   0   2    71906.81    73595.58    777.20 o 
  -6   0   2   104198.57   111307.32    847.57 o 
  -4   0   2    77333.99    91063.94   1070.76 o 
  -2   0   2    40607.37    44426.43    418.31 o 
   0   0   2     6387.16     6376.03    164.12 o 
   2   0   2    18444.44    17849.46    307.81 o 
   4   0   2    25843.27    25845.28    295.75 o 
   6   0   2    57167.79    55176.71   1046.60 o 
   8   0   2    22195.78    22080.61    352.92 o 
  10   0   2    19451.92    18972.83    363.32 o 
  12   0   2     5449.52     4994.00    236.45 o 
  14   0   2    11662.53    11021.53    552.05 o 
  16   0   2      339.22      484.29     74.18 o 
  18   0   2     3310.55     2732.98    284.87 o 
  20   0   2       41.07      141.24     58.82 o 
  22   0   2    13066.83    12298.22    314.48 o 
  24   0   2      527.71      435.35     88.89 o 
  26   0   2     6265.09     5764.45    262.11 o 
  28   0   2      176.41       65.51     69.54 o 
  30   0   2     5140.70     5064.98    226.53 o 
  32   0   2       51.82      -28.30     45.49 o 
  34   0   2     6414.60     7131.11    188.36 o 
 -39   1   2     1293.74     1367.17     78.32 o 
 -37   1   2       20.10       55.95     29.74 o 
 -35   1   2     1295.61     1329.58     79.63 o 
 -33   1   2      260.67      244.88     50.29 o 
 -31   1   2     3430.94     3267.14    139.66 o 
 -29   1   2      370.34      296.32     56.43 o 
 -27   1   2     2319.14     2200.21    100.03 o 
 -25   1   2     1459.68     1522.04     81.00 o 
 -23   1   2    17265.12    16110.13    507.70 o 
 -21   1   2     9597.64     9359.81    368.23 o 
 -19   1   2    16674.41    16685.28    627.39 o 
 -17   1   2     4740.72     4315.69    213.15 o 
 -15   1   2     1227.90     1087.33    102.38 o 
 -13   1   2    59400.26    61664.20   2171.94 o 
 -11   1   2    25913.81    25822.78    393.35 o 
  -9   1   2    98472.27   101821.35   1983.51 o 
  -7   1   2    46855.49    51118.37    441.16 o 
  -5   1   2    81775.27    87972.43    463.32 o 
  -3   1   2    12313.47    13176.87    181.37 o 
  -1   1   2    11908.61    12588.94    108.57 o 
   1   1   2    23918.04    25446.07    252.67 o 
   3   1   2    52623.99    53597.65    388.89 o 
   5   1   2      243.48      314.74     31.06 o 
   7   1   2    35778.71    34860.36    321.92 o 
   9   1   2     3021.46     3376.63    114.30 o 
  11   1   2    18212.57    17246.89    253.06 o 
  13   1   2      255.27      451.47     48.52 o 
  15   1   2    29276.92    29305.73    498.91 o 
  17   1   2     1124.07     1244.65     86.98 o 
  19   1   2     5807.29     5054.11    221.61 o 
  21   1   2     3093.34     2851.05    101.27 o 
  23   1   2     7005.36     6777.31    169.38 o 
  25   1   2     3313.97     3194.82    168.69 o 
  27   1   2     2758.94     2726.81    162.37 o 
  29   1   2     1754.59     1846.57    100.92 o 
  31   1   2     1312.39     1304.27     81.58 o 
  33   1   2     3023.44     3408.87    160.30 o 
  35   1   2      990.29      973.43     70.22 o 
 -38   2   2      540.24      526.89     44.37 o 
 -36   2   2     1404.93     1446.24    115.24 o 
 -34   2   2     1819.37     1997.16    148.51 o 
 -32   2   2      481.33      410.64     88.92 o 
 -30   2   2        4.70       -8.05     60.94 o 
 -28   2   2       95.31      117.40     63.20 o 
 -26   2   2       22.47      112.36     57.57 o 
 -24   2   2      638.16      707.02     69.49 o 
 -22   2   2      114.05       56.51    117.62 o 
 -20   2   2    18864.68    17648.30    547.17 o 
 -18   2   2        3.71       59.83     67.56 o 
 -16   2   2    23601.22    24676.21    802.38 o 
 -14   2   2     1024.69     1087.55    102.02 o 
 -12   2   2     6479.42     6093.16    210.02 o 
 -10   2   2    42533.21    46423.86    846.53 o 
  -8   2   2    56120.52    61409.40    376.31 o 
  -6   2   2    42028.58    44262.06    357.82 o 
  -4   2   2   214327.94   219048.22    707.79 o 
  -2   2   2    49465.58    55517.34    484.26 o 
   0   2   2    40569.47    43289.12    364.71 o 
   2   2   2     2461.65     2750.23     68.72 o 
   4   2   2     7451.49     7353.14    168.61 o 
   6   2   2     8579.80     8442.93    150.68 o 
   8   2   2    22703.33    23461.08    278.40 o 
  10   2   2    18506.81    19898.38    293.95 o 
  12   2   2    25402.04    28626.70    351.90 o 
  14   2   2    10727.09    10153.60    267.18 o 
  16   2   2     4034.17     4306.15    188.14 o 
  18   2   2     4951.28     4644.01    270.23 o 
  20   2   2     2250.23     2167.81    123.65 o 
  22   2   2    10991.19    10474.46    311.84 o 
  24   2   2       15.63      -16.12     59.76 o 
  26   2   2     2455.52     2761.18    192.48 o 
  28   2   2       25.43       68.51     68.44 o 
  30   2   2     2037.54     2012.08    150.77 o 
  32   2   2      257.71      285.79     69.22 o 
  34   2   2     1417.23     1512.91     98.16 o 
 -37   3   2       16.57      -28.30     52.39 o 
 -35   3   2     1057.79     1132.29    105.49 o 
 -33   3   2      216.10      155.43     65.40 o 
 -31   3   2     1126.86     1202.40     86.48 o 
 -29   3   2     8733.74     9430.12    451.15 o 
 -27   3   2     3998.87     4581.40    394.70 o 
 -25   3   2     3723.38     3680.33    144.80 o 
 -23   3   2    15148.34    16274.68    283.39 o 
 -21   3   2     5042.55     5176.78    266.90 o 
 -19   3   2       20.83        4.11     45.61 o 
 -17   3   2     3848.10     4105.75    207.69 o 
 -15   3   2     8133.05     7915.08    441.90 o 
 -13   3   2      298.65      171.36     38.94 o 
 -11   3   2     4288.02     4488.56    129.58 o 
  -9   3   2    45923.29    47730.77    406.49 o 
  -7   3   2     4359.82     4109.65    122.93 o 
  -5   3   2      460.22      475.15     34.69 o 
  -3   3   2        7.68        6.99      8.97 o 
  -1   3   2     3993.32     3947.69    140.88 o 
   1   3   2      462.59      442.33     56.59 o 
   3   3   2    46296.19    46945.99    542.52 o 
   5   3   2     3020.02     3205.19    119.32 o 
   7   3   2    16081.75    15424.03    349.04 o 
   9   3   2    12834.68    13303.75    508.94 o 
  11   3   2    13221.64    11925.93    513.71 o 
  13   3   2     1946.52     1854.60    221.65 o 
  15   3   2     1639.84     1262.36    189.18 o 
  17   3   2     1474.68     1252.30    204.45 o 
  19   3   2    12066.75    12653.86    633.42 o 
  21   3   2      991.71      820.12     90.02 o 
  23   3   2      763.57      598.31    102.25 o 
  25   3   2     2371.59     2265.08    175.28 o 
  27   3   2      217.57      159.43     72.75 o 
  29   3   2     3239.36     3386.75    192.61 o 
  31   3   2     2421.56     2784.42    158.78 o 
  33   3   2      755.79      946.21     83.36 o 
 -36   4   2      204.82      200.43     33.29 o 
 -34   4   2       26.55       -4.02     30.03 o 
 -32   4   2       30.86       32.67     25.72 o 
 -30   4   2      286.93      272.07     53.37 o 
 -28   4   2     5614.05     6029.28    184.71 o 
 -26   4   2      525.28      424.34     61.24 o 
 -24   4   2    12306.00    12565.92    262.31 o 
 -22   4   2     1141.86     1028.91     73.59 o 
 -20   4   2     3010.11     3271.63    317.40 o 
 -18   4   2      127.90      125.39     65.78 o 
 -16   4   2     4110.56     3917.20    311.76 o 
 -14   4   2     1438.21     1625.27    123.93 o 
 -12   4   2    14416.73    14658.81    361.05 o 
 -10   4   2     4268.14     5263.74    140.64 o 
  -8   4   2    11196.98    12233.12    207.87 o 
  -6   4   2     4585.14     5071.78    205.06 o 
  -4   4   2     8834.28    10233.91    215.15 o 
  -2   4   2       51.60      197.22     37.04 o 
   0   4   2      117.30       88.92     27.95 o 
   2   4   2     1445.49     1210.31     99.09 o 
   4   4   2     4438.06     4425.32    153.18 o 
   6   4   2     1599.23     1524.36     98.44 o 
   8   4   2     1264.42     1051.62     84.75 o 
  10   4   2     1560.84     1733.18    134.56 o 
  12   4   2       13.79       83.67     59.28 o 
  14   4   2     7555.85     7389.84    464.23 o 
  16   4   2       41.77      102.28     69.09 o 
  18   4   2     7594.94     7820.72    197.57 o 
  20   4   2     2099.75     2080.22    123.16 o 
  22   4   2     1094.60     1020.33     82.19 o 
  24   4   2      243.93      247.76     47.92 o 
  26   4   2     1930.84     2038.42    104.61 o 
  28   4   2      231.45      219.44     69.29 o 
  30   4   2     3918.77     4471.22    190.53 o 
  32   4   2       85.98      114.85     45.41 o 
 -35   5   2      395.12      382.39     44.11 o 
 -33   5   2       29.01       22.03     20.29 o 
 -31   5   2        8.22       61.01     26.54 o 
 -29   5   2      185.74      250.75     37.91 o 
 -27   5   2       87.26      124.02     47.94 o 
 -25   5   2      109.09       73.86     42.45 o 
 -23   5   2     1039.31      975.05     76.23 o 
 -21   5   2      138.66       96.72     40.00 o 
 -19   5   2     2066.83     1809.62    129.66 o 
 -17   5   2      686.51      729.63    163.41 o 
 -15   5   2     2026.11     2015.30    245.23 o 
 -13   5   2     3298.82     3291.46    308.42 o 
 -11   5   2      459.80      361.13    120.72 o 
  -9   5   2      629.11      609.73    119.06 o 
  -7   5   2     4157.90     4914.54    370.13 o 
  -5   5   2    25212.86    26444.22    534.64 o 
  -3   5   2    15682.94    16209.55    620.02 o 
  -1   5   2     6481.60     6814.94    399.72 o 
   1   5   2     1948.24     1923.38    127.21 o 
   3   5   2     5892.99     6566.31    355.38 o 
   5   5   2     8754.36     9581.79    254.66 o 
   7   5   2     1257.06      966.25     87.27 o 
   9   5   2     4621.57     4980.34    247.30 o 
  11   5   2     1906.40     1938.12    225.12 o 
  13   5   2      801.42      774.86    151.98 o 
  15   5   2     5254.51     5185.56    206.00 o 
  17   5   2     2861.03     3042.92    141.16 o 
  19   5   2     1532.89     1486.68     94.93 o 
  21   5   2      661.67      680.40     71.73 o 
  23   5   2     1499.90     1468.63     95.16 o 
  25   5   2       39.88       91.84     41.02 o 
  27   5   2     1210.52     1297.72     78.90 o 
  29   5   2      142.34      196.43     53.50 o 
  31   5   2        4.67       57.16     30.14 o 
 -32   6   2       36.83       -1.23     28.95 o 
 -30   6   2      686.83      781.63     80.70 o 
 -28   6   2      271.34      261.63     74.18 o 
 -26   6   2      441.00      458.19     90.74 o 
 -24   6   2     1007.57      986.02    125.13 o 
 -22   6   2      456.89      423.33     91.69 o 
 -20   6   2      497.44      570.27     92.00 o 
 -18   6   2      580.54      429.59     74.80 o 
 -16   6   2       72.67       23.52     75.73 o 
 -14   6   2      160.42       99.59    150.23 o 
 -12   6   2     2612.70     2367.78    275.09 o 
 -10   6   2      767.78      803.76    168.39 o 
  -8   6   2      192.96      100.69    106.49 o 
  -6   6   2     1119.63     1066.21    121.65 o 
  -4   6   2      227.60      168.77     57.25 o 
  -2   6   2      718.20      865.85    157.90 o 
   0   6   2      467.36      546.05    133.91 o 
   2   6   2      569.60      597.90    157.54 o 
   4   6   2      582.57      439.15    116.85 o 
   6   6   2     2289.17     1948.87    235.77 o 
   8   6   2     1904.76     1888.10    156.97 o 
  10   6   2        9.29       -8.70     38.43 o 
  12   6   2     1243.16     1133.03    123.85 o 
  14   6   2      467.44      498.81    133.17 o 
  16   6   2     1059.80     1041.64    128.37 o 
  18   6   2      764.45      774.17    110.89 o 
  20   6   2      185.34      222.00     43.71 o 
  22   6   2      311.62      320.78     47.06 o 
  24   6   2       12.93      -27.44     31.20 o 
  26   6   2       19.04       40.46     29.23 o 
  28   6   2       10.10       -7.34     20.12 o 
 -31   7   2      514.86      493.32     57.15 o 
 -29   7   2       48.76       63.80     41.60 o 
 -27   7   2       95.43       79.77     57.29 o 
 -25   7   2      627.96      505.89     93.94 o 
 -23   7   2     1062.33     1045.64    122.74 o 
 -21   7   2       24.21       49.46     61.52 o 
 -19   7   2       45.41      114.78     56.56 o 
 -17   7   2      296.18      297.68     77.94 o 
 -15   7   2      793.83      639.30    100.39 o 
 -13   7   2        0.13       -4.82     36.18 o 
 -11   7   2       52.88       73.07     53.30 o 
  -9   7   2      414.00      257.49     43.99 o 
  -7   7   2      733.33      687.26    150.16 o 
  -5   7   2      285.57      213.46     52.11 o 
  -3   7   2       63.59      149.10     45.29 o 
  -1   7   2     3727.69     4172.23    379.12 o 
   1   7   2      240.48      253.99    116.91 o 
   3   7   2     5904.39     6152.31    135.52 o 
   5   7   2      696.39      611.71     49.18 o 
   7   7   2      112.47       68.82     31.64 o 
   9   7   2       29.43       68.33     40.73 o 
  11   7   2        3.67      -56.92     56.92 o 
  13   7   2      601.22      510.46     97.11 o 
  15   7   2        0.55      -14.31     64.13 o 
  17   7   2      393.87      355.20     85.70 o 
  19   7   2      136.95      111.89     72.13 o 
  21   7   2      311.80      285.76     79.42 o 
  23   7   2       33.05       79.59     55.83 o 
  25   7   2        0.33       22.14     42.98 o 
  27   7   2       21.55      -31.61     31.61 o 
 -28   8   2      550.16      621.00     66.57 o 
 -26   8   2      492.39      563.40     76.56 o 
 -24   8   2     1228.16     1261.84    114.14 o 
 -22   8   2      178.51      237.31     72.99 o 
 -20   8   2     1174.24     1242.47    123.41 o 
 -18   8   2       28.61       73.22     56.82 o 
 -16   8   2     2063.96     2005.78    157.93 o 
 -14   8   2      730.28      747.88     99.44 o 
 -12   8   2     2479.33     2717.02    171.91 o 
 -10   8   2      417.99      320.19     57.22 o 
  -8   8   2      162.63      180.48     74.33 o 
  -6   8   2     1634.52     1521.31    113.67 o 
  -4   8   2       12.69       24.49     40.78 o 
  -2   8   2     1061.05     1071.81     84.67 o 
   0   8   2       98.15       53.61     42.36 o 
   2   8   2       11.94      -50.41     50.41 o 
   4   8   2       11.82        8.60     31.89 o 
   6   8   2      559.25      498.90     53.50 o 
   8   8   2     2048.40     2058.48    113.01 o 
  10   8   2        3.66      -69.51     69.51 o 
  12   8   2     2603.04     2374.76    174.61 o 
  14   8   2        4.21       24.88     58.02 o 
  16   8   2      239.18      285.09     79.24 o 
  18   8   2      477.81      423.76     80.34 o 
  20   8   2       33.88       18.64     50.07 o 
  22   8   2      697.52      668.75     83.39 o 
  24   8   2       51.56       43.86     38.03 o 
 -25   9   2      160.47      194.23     29.42 o 
 -23   9   2     1049.76     1075.44     61.07 o 
 -21   9   2        8.03       20.36     39.27 o 
 -19   9   2     1079.80     1010.06     96.68 o 
 -17   9   2      307.57      362.12     72.33 o 
 -15   9   2      426.68      530.31     84.77 o 
 -13   9   2     1578.17     1685.23    129.98 o 
 -11   9   2     1631.90     1762.29    141.21 o 
  -9   9   2      470.77      382.06     61.01 o 
  -7   9   2     1146.31      979.51    103.95 o 
  -5   9   2     2351.50     2139.21    115.99 o 
  -3   9   2     5545.82     5236.97    142.01 o 
  -1   9   2     1458.13     1374.59     79.65 o 
   1   9   2        1.36       36.56     32.94 o 
   3   9   2       73.52       35.73     31.32 o 
   5   9   2      607.29      573.00     46.55 o 
   7   9   2     3300.60     3518.60    133.86 o 
   9   9   2     1266.80     1299.05     85.35 o 
  11   9   2     1519.15     1509.89    130.60 o 
  13   9   2       48.73       28.17     47.49 o 
  15   9   2      262.38      295.10     68.32 o 
  17   9   2       64.17       73.28     50.44 o 
  19   9   2       68.14      118.92     45.56 o 
  21   9   2      456.69      435.93     56.60 o 
 -20  10   2     1142.33     1361.35     82.33 o 
 -18  10   2      146.86      170.83     44.30 o 
 -16  10   2      401.90      526.08     67.92 o 
 -14  10   2       20.30      -17.56     42.27 o 
 -12  10   2     1803.93     1784.14    124.55 o 
 -10  10   2        1.36       45.54     64.92 o 
  -8  10   2     5115.52     5137.19    151.51 o 
  -6  10   2      644.73      595.12     53.22 o 
  -4  10   2     4495.61     4274.13    160.71 o 
  -2  10   2       23.54       -9.92     34.11 o 
   0  10   2     2468.62     2398.93     90.61 o 
   2  10   2      613.37      579.22     52.15 o 
   4  10   2     2460.81     2663.35     87.64 o 
   6  10   2     2714.46     2743.43     86.46 o 
   8  10   2     1496.37     1549.54     65.27 o 
  10  10   2      378.29      436.45     41.14 o 
  12  10   2       54.61       12.56     25.94 o 
  14  10   2      200.14      216.10     34.44 o 
  16  10   2        2.04       17.34     22.38 o 
 -13  11   2     1223.78     1375.83     56.10 o 
 -11  11   2      126.51      107.45     29.12 o 
  -9  11   2     1775.82     1779.96     71.46 o 
  -7  11   2      154.31      192.57     34.19 o 
  -5  11   2      750.97      827.09     53.85 o 
  -3  11   2       89.15       71.06     29.70 o 
  -1  11   2      722.69      903.60     58.73 o 
   1  11   2       24.52       43.59     27.68 o 
   3  11   2     1262.52     1388.87    102.90 o 
   5  11   2       90.21       62.96     46.93 o 
   7  11   2     1160.62     1246.09     91.69 o 
   9  11   2       12.49      -37.69     37.69 o 
  11  11   2      838.89      833.40     63.70 o 
 -39   1   3        9.87      -23.28     34.81 o 
 -37   1   3        6.67        8.08     26.60 o 
 -35   1   3      902.34      865.71     69.15 o 
 -33   1   3      281.30      297.57     51.82 o 
 -31   1   3     1716.47     1615.09    101.74 o 
 -29   1   3      621.93      583.50     68.37 o 
 -27   1   3      544.34      423.77     59.02 o 
 -25   1   3       35.55      -59.49     59.49 o 
 -23   1   3     2096.77     1916.67    176.21 o 
 -21   1   3    10307.72    10293.47    376.33 o 
 -19   1   3     1292.06     1055.45    118.00 o 
 -17   1   3      753.01      968.12    112.72 o 
 -15   1   3      259.45      816.04    151.57 o 
 -13   1   3       47.55      281.38     74.29 o 
 -11   1   3     1144.68     1419.40     97.31 o 
  -9   1   3     3441.74     3623.11    137.23 o 
  -7   1   3   160627.88   170034.36   1104.51 o 
  -5   1   3    14798.13    15430.21    277.13 o 
  -3   1   3    14376.98    16254.24    207.83 o 
  -1   1   3     1826.04     1874.04     80.18 o 
   1   1   3    24205.74    25382.29    551.14 o 
   3   1   3     8118.34     8537.18    183.79 o 
   5   1   3    28279.92    27878.91    379.59 o 
   7   1   3     3146.67     3176.85     98.00 o 
   9   1   3     7426.27     7903.64    166.03 o 
  11   1   3     2526.99     2385.91    100.70 o 
  13   1   3    12933.12    13978.80    318.16 o 
  15   1   3      808.61      650.46     62.51 o 
  17   1   3      959.84     1017.54     99.94 o 
  19   1   3       42.15      -27.62     27.62 o 
  21   1   3     1825.72     1611.29     92.39 o 
  23   1   3     3577.25     3402.42    141.94 o 
  25   1   3       34.01        6.04     50.88 o 
  27   1   3      239.42      260.79     50.43 o 
  29   1   3      360.92      323.94     54.47 o 
  31   1   3      694.23      656.97     56.02 o 
  33   1   3      392.61      482.82     64.84 o 
 -38   2   3       10.24       24.53     37.33 o 
 -36   2   3       87.28      111.83     57.34 o 
 -34   2   3     2313.78     2440.38    168.70 o 
 -32   2   3      110.76       27.21     38.71 o 
 -30   2   3     3102.24     3243.44    202.01 o 
 -28   2   3     1650.27     1709.39     88.91 o 
 -26   2   3       15.78      -21.67     21.67 o 
 -24   2   3      773.76      763.68     73.59 o 
 -22   2   3     4170.03     4156.66    248.57 o 
 -20   2   3     1180.35     1249.09    132.79 o 
 -18   2   3     1782.87     1834.08    166.70 o 
 -16   2   3     4077.48     4757.74    581.93 o 
 -14   2   3       88.73      248.31     58.18 o 
 -12   2   3    11987.01    12810.47    301.86 o 
 -10   2   3    11534.03    11374.55    259.20 o 
  -8   2   3     4046.93     4375.68    104.70 o 
  -6   2   3    28995.57    29841.12    313.95 o 
  -4   2   3     5314.10     6143.68    123.77 o 
  -2   2   3    37234.85    40316.39    433.17 o 
   0   2   3    20026.56    20561.75    436.64 o 
   2   2   3     6523.10     6941.51    110.61 o 
   4   2   3    17402.52    17963.88    230.83 o 
   6   2   3     4379.42     4377.05    107.91 o 
   8   2   3     4366.42     4781.03    127.93 o 
  10   2   3      205.11      113.98     42.67 o 
  12   2   3     5540.73     5408.39    218.54 o 
  14   2   3     1430.57     1344.32    193.02 o 
  16   2   3     4174.89     3982.12    343.10 o 
  18   2   3        3.13     -101.99    101.99 o 
  20   2   3     1264.79     1157.41    105.91 o 
  22   2   3      204.88      214.61     80.42 o 
  24   2   3     1314.68     1375.88    140.37 o 
  26   2   3      490.43      449.49     93.14 o 
  28   2   3     1088.40     1248.23    127.39 o 
  30   2   3      379.81      410.08     77.55 o 
  32   2   3     1285.68     1567.73    110.41 o 
  34   2   3       83.54       72.32     32.17 o 
 -39   3   3        4.24      -13.24     20.47 o 
 -37   3   3      401.63      435.64     45.58 o 
 -35   3   3      448.18      553.93     85.21 o 
 -33   3   3     1504.98     1772.40     91.18 o 
 -31   3   3      387.04      347.74     52.97 o 
 -29   3   3     4085.24     4224.75    157.40 o 
 -27   3   3     1554.91     1753.63    143.93 o 
 -25   3   3     2344.38     2302.41    107.49 o 
 -23   3   3     5946.91     6250.54    172.58 o 
 -21   3   3     1815.29     1817.96    214.50 o 
 -19   3   3     6354.40     6243.71    276.12 o 
 -17   3   3     4411.19     4312.76    217.00 o 
 -15   3   3     4663.49     4390.86    203.19 o 
 -13   3   3     1412.55     1863.23    125.85 o 
 -11   3   3    14251.15    14781.11    216.03 o 
  -9   3   3      314.93      390.10     35.95 o 
  -7   3   3    13561.39    13097.02    201.10 o 
  -5   3   3     6169.22     6551.83    157.74 o 
  -3   3   3    13420.11    13308.25    233.24 o 
  -1   3   3      452.45      442.13     56.21 o 
   1   3   3     8194.48     7917.99    229.79 o 
   3   3   3      786.09      879.04     86.39 o 
   5   3   3    34222.62    33943.66    523.16 o 
   7   3   3     4318.77     4340.17    288.40 o 
   9   3   3     7744.87     7451.40    403.14 o 
  11   3   3      977.29     1014.34    157.68 o 
  13   3   3     6914.11     6729.95    428.85 o 
  15   3   3       65.89      218.17    102.34 o 
  17   3   3     6091.23     5416.90    428.91 o 
  19   3   3     5150.99     5726.81    237.54 o 
  21   3   3      659.47      631.19    100.14 o 
  23   3   3      954.01      995.91    119.64 o 
  25   3   3     4362.45     4286.21    234.18 o 
  27   3   3      273.57      326.43     82.98 o 
  29   3   3      514.15      646.95     91.70 o 
  31   3   3      623.84      782.15     86.80 o 
  33   3   3       23.12       54.93     34.46 o 
 -38   4   3     1474.34     1517.78     74.60 o 
 -36   4   3       94.64       57.32     27.07 o 
 -34   4   3     1429.64     1525.27     64.94 o 
 -32   4   3     1165.79     1102.93     77.43 o 
 -30   4   3     3896.50     4219.75    151.44 o 
 -28   4   3     7694.47     7999.81    213.06 o 
 -26   4   3     9431.24     9666.25    234.46 o 
 -24   4   3     1517.44     1520.77     88.23 o 
 -22   4   3     1220.71     1192.44     74.98 o 
 -20   4   3      137.59      298.26    115.73 o 
 -18   4   3    12499.65    12204.72    558.44 o 
 -16   4   3       15.73       96.17     38.12 o 
 -14   4   3    19057.42    20499.90    431.37 o 
 -12   4   3      568.96      610.97     65.81 o 
 -10   4   3     6636.83     6554.68    155.53 o 
  -8   4   3       49.01       99.53     26.20 o 
  -6   4   3      928.32      841.75    143.94 o 
  -4   4   3    14671.75    14899.26    289.43 o 
  -2   4   3       71.65       73.20     33.36 o 
   0   4   3    17770.30    18730.79    383.61 o 
   2   4   3    15209.41    16243.71    372.59 o 
   4   4   3     9650.07    10289.17    344.42 o 
   6   4   3      193.42      104.54     34.84 o 
   8   4   3    32631.61    30602.40    828.79 o 
  10   4   3     3473.42     3489.20    303.85 o 
  12   4   3    18783.84    17977.19    712.50 o 
  14   4   3    10741.96     9912.74    571.17 o 
  16   4   3    10130.36    10940.01    234.81 o 
  18   4   3      328.18      346.14     47.09 o 
  20   4   3      311.05      228.90     78.23 o 
  22   4   3       65.32       93.67     45.14 o 
  24   4   3     4547.14     5029.92    283.66 o 
  26   4   3        0.59       -9.33     50.50 o 
  28   4   3     4467.08     4578.17    204.86 o 
  30   4   3       29.37       26.18     41.52 o 
  32   4   3      172.67      224.32     38.70 o 
 -35   5   3      231.24      193.27     43.83 o 
 -33   5   3     2370.71     2625.51     77.32 o 
 -31   5   3      642.45      640.50     49.53 o 
 -29   5   3     3411.92     3583.20    148.08 o 
 -27   5   3      921.46      919.57     62.02 o 
 -25   5   3     1276.32     1325.53     95.65 o 
 -23   5   3       13.60       92.48     32.08 o 
 -21   5   3     2031.42     1740.89    111.58 o 
 -19   5   3     3796.09     3953.02    177.17 o 
 -17   5   3     6541.42     7022.48    433.03 o 
 -15   5   3     6515.41     6638.14    693.75 o 
 -13   5   3       63.44       61.21     56.24 o 
 -11   5   3    17428.07    16050.88    680.33 o 
  -9   5   3     2545.03     2500.46    146.66 o 
  -7   5   3    15315.49    15361.68    338.47 o 
  -5   5   3     1219.51     1342.15    188.63 o 
  -3   5   3    32344.22    31042.74    871.72 o 
  -1   5   3      305.25      318.66    107.95 o 
   1   5   3    17948.91    18056.05    962.97 o 
   3   5   3       77.64      115.63     50.82 o 
   5   5   3    15022.33    14483.27    562.35 o 
   7   5   3     6217.67     6356.90    281.52 o 
   9   5   3    21337.17    20027.92    725.73 o 
  11   5   3      849.27      766.58    147.28 o 
  13   5   3     5397.42     5496.94    210.95 o 
  15   5   3      993.13     1048.98     77.46 o 
  17   5   3     3870.30     4096.00    151.13 o 
  19   5   3     2533.75     2467.20    120.30 o 
  21   5   3     1763.05     1876.20    160.17 o 
  23   5   3     1787.58     1927.14    104.33 o 
  25   5   3     1281.09     1288.49     80.33 o 
  27   5   3     1667.69     2039.90     85.00 o 
  29   5   3     1098.26     1177.28     86.84 o 
 -34   6   3     1028.83      984.03     68.06 o 
 -32   6   3       17.09       -4.86     37.04 o 
 -30   6   3     2089.19     2144.59    145.39 o 
 -28   6   3      194.95      176.66     42.56 o 
 -26   6   3     3213.33     3220.37    199.82 o 
 -24   6   3      265.26      291.13     81.20 o 
 -22   6   3     5806.40     5695.40    268.10 o 
 -20   6   3     1111.58      853.69    115.18 o 
 -18   6   3     8474.31     7689.08    261.67 o 
 -16   6   3     4085.64     4205.45    201.08 o 
 -14   6   3     9090.48     8216.85    540.58 o 
 -12   6   3     4855.61     4614.52    393.32 o 
 -10   6   3    18299.71    18023.36    535.47 o 
  -8   6   3    15409.28    15501.76    689.72 o 
  -6   6   3    12309.76    12888.20    500.03 o 
  -4   6   3     8419.60     8588.95    505.49 o 
  -2   6   3    11339.04    10529.98    562.71 o 
   0   6   3     6391.15     6066.15    416.12 o 
   2   6   3     5868.58     5529.11    406.72 o 
   4   6   3     7078.34     6060.79    435.16 o 
   6   6   3    10290.14    10456.52    490.44 o 
   8   6   3    10349.37    10011.55    243.92 o 
  10   6   3     4677.26     4511.25    143.88 o 
  12   6   3     1388.79     1211.95     81.96 o 
  14   6   3     1710.83     1438.35    143.11 o 
  16   6   3     5721.41     5076.51    251.30 o 
  18   6   3      375.86      242.24     84.49 o 
  20   6   3     7612.81     8180.14    473.12 o 
  22   6   3        5.61       30.75     38.82 o 
  24   6   3     2874.10     3358.79    135.23 o 
  26   6   3       80.79      103.95     34.51 o 
 -31   7   3      373.13      368.06     56.82 o 
 -29   7   3     4383.45     4623.28    191.53 o 
 -27   7   3     2080.59     2098.22    148.53 o 
 -25   7   3     1689.66     1670.90    143.85 o 
 -23   7   3     1656.57     1662.67    149.25 o 
 -21   7   3     3305.48     3057.74    197.42 o 
 -19   7   3     4214.57     4372.34    231.75 o 
 -17   7   3       85.21      111.35     51.76 o 
 -15   7   3     5968.53     5899.96    257.51 o 
 -13   7   3     1229.20     1207.27     92.96 o 
 -11   7   3      993.46     1052.29     81.66 o 
  -9   7   3      264.69      253.77     71.59 o 
  -7   7   3    15264.95    14719.60    343.54 o 
  -5   7   3      147.44      218.09     47.07 o 
  -3   7   3    18195.35    18272.27    579.11 o 
  -1   7   3       74.67      168.50     47.28 o 
   1   7   3     4171.25     4554.29    118.07 o 
   3   7   3     2852.61     2913.07     98.44 o 
   5   7   3    18103.59    18609.94    241.39 o 
   7   7   3     5348.64     5090.33    131.56 o 
   9   7   3    22241.54    21287.89    344.93 o 
  11   7   3     7364.99     6887.41    199.99 o 
  13   7   3    11159.97    10942.23    360.95 o 
  15   7   3     1074.62      984.79    126.42 o 
  17   7   3     1407.75     1322.08    134.78 o 
  19   7   3      484.44      483.89     87.57 o 
  21   7   3     2274.85     2341.18    160.37 o 
  23   7   3     1398.86     1408.69    113.20 o 
  25   7   3      887.35      933.46     78.84 o 
 -30   8   3     2236.06     2258.76     95.19 o 
 -28   8   3      912.20     1021.70     84.66 o 
 -26   8   3     2151.99     1932.55    126.04 o 
 -24   8   3       18.05       31.96     52.71 o 
 -22   8   3     2785.36     2900.07    172.77 o 
 -20   8   3      279.06      239.93     70.56 o 
 -18   8   3     1933.16     2017.39    154.23 o 
 -16   8   3        3.30      -20.00     52.33 o 
 -14   8   3     1854.78     2130.47    154.64 o 
 -12   8   3      761.04      528.70     89.06 o 
 -10   8   3      979.83      836.23    119.64 o 
  -8   8   3     6132.03     5531.47    181.71 o 
  -6   8   3     3243.85     2945.01    134.72 o 
  -4   8   3     2283.90     2145.25    116.02 o 
  -2   8   3     6484.03     6547.25    190.58 o 
   0   8   3      867.62      764.98    126.96 o 
   2   8   3       13.19      -14.36     33.30 o 
   4   8   3    13538.44    13471.96    329.15 o 
   6   8   3        6.82      -41.55     48.95 o 
   8   8   3    14348.88    14584.31    398.66 o 
  10   8   3     1651.25     1483.77     98.11 o 
  12   8   3     6830.94     6915.00    283.50 o 
  14   8   3     2510.41     2398.48    167.77 o 
  16   8   3     3220.92     3433.02    194.84 o 
  18   8   3        5.52       84.95     57.64 o 
  20   8   3     1650.50     1735.52    127.16 o 
  22   8   3        6.70      -43.12     43.12 o 
  24   8   3     3222.01     3296.49    116.27 o 
 -25   9   3      244.96      179.23     29.97 o 
 -23   9   3      185.23       88.79     32.04 o 
 -21   9   3      435.32      522.11     49.60 o 
 -19   9   3      763.38      749.44     61.80 o 
 -17   9   3      646.70      671.37     59.52 o 
 -15   9   3     4659.56     4801.98    177.21 o 
 -13   9   3       67.53       87.15     61.98 o 
 -11   9   3     7979.96     7431.11    277.41 o 
  -9   9   3      111.93       86.74     48.44 o 
  -7   9   3     2803.66     2549.18    126.27 o 
  -5   9   3      998.96      942.38     67.78 o 
  -3   9   3     6145.73     5908.42    210.34 o 
  -1   9   3       94.43       60.21     39.14 o 
   1   9   3     2464.81     2423.95    125.76 o 
   3   9   3       60.68       36.00     27.47 o 
   5   9   3     1298.30     1222.96     87.14 o 
   7   9   3      684.78      610.04     63.50 o 
   9   9   3     2058.52     2031.14    102.61 o 
  11   9   3       68.06       56.50     54.26 o 
  13   9   3     2359.89     2549.62    156.81 o 
  15   9   3       12.76       13.91     45.78 o 
  17   9   3      951.44     1002.33     93.97 o 
  19   9   3      356.18      421.74     59.23 o 
  21   9   3      225.13      280.36     38.70 o 
 -22  10   3      619.52      668.63     55.46 o 
 -20  10   3      619.63      628.66     63.90 o 
 -18  10   3      340.89      359.40     58.98 o 
 -16  10   3        1.53        3.29     39.04 o 
 -14  10   3      707.31      765.71     86.53 o 
 -12  10   3      114.85      118.85     37.21 o 
 -10  10   3     3379.88     3434.67    122.11 o 
  -8  10   3      439.97      471.15     57.94 o 
  -6  10   3     1337.30     1308.67     71.24 o 
  -4  10   3        5.22        7.62     35.49 o 
  -2  10   3      644.33      672.41     53.81 o 
   0  10   3     1745.82     1881.06     86.15 o 
   2  10   3      906.17      871.26     72.13 o 
   4  10   3     1095.68     1206.69     78.78 o 
   6  10   3     1435.32     1461.99     54.33 o 
   8  10   3     1066.21     1150.47     55.27 o 
  10  10   3      857.39      922.91     74.00 o 
  12  10   3      165.31      215.00     28.38 o 
  14  10   3       45.88       44.88     19.66 o 
  16  10   3        4.02       12.74     39.56 o 
 -15  11   3       16.04       64.15     30.27 o 
 -13  11   3        7.08        3.05     21.23 o 
 -11  11   3       24.49       34.88     23.42 o 
  -9  11   3      299.18      314.01     35.90 o 
  -7  11   3       37.76       15.21     26.94 o 
  -5  11   3      159.92      195.98     34.03 o 
  -3  11   3       10.62      -25.30     37.59 o 
  -1  11   3      191.69      103.83     34.63 o 
   1  11   3      621.18      625.09     48.21 o 
   3  11   3        5.20       68.22     49.96 o 
   5  11   3      139.54      131.84     49.08 o 
   7  11   3      817.37      921.39     76.26 o 
   9  11   3      806.57      890.61     66.93 o 
 -40   0   4     1254.52     1162.07     79.52 o 
 -38   0   4      223.13      294.82     60.16 o 
 -36   0   4     3862.12     3885.33    188.23 o 
 -34   0   4      680.29      605.80     95.15 o 
 -32   0   4     7331.85     6548.21    276.83 o 
 -30   0   4      177.69      130.50     64.16 o 
 -28   0   4     1040.34     1100.75    106.68 o 
 -26   0   4      384.85      462.04     85.57 o 
 -24   0   4    20440.39    19720.91    793.85 o 
 -22   0   4     2588.33     2285.42    260.32 o 
 -20   0   4     4580.08     3193.13    298.99 o 
 -18   0   4     9085.42     9393.44    450.56 o 
 -16   0   4     1331.88      912.41    130.23 o 
 -14   0   4     5066.15     4902.44    282.04 o 
 -12   0   4    15003.79    15106.43    188.73 o 
 -10   0   4    12779.68    13284.13    169.98 o 
  -8   0   4    22923.05    24325.83    934.16 o 
  -6   0   4     9808.23    11425.40    323.11 o 
  -4   0   4    87436.72    90830.32    874.65 o 
  -2   0   4       65.20      112.51     49.41 o 
   0   0   4    15600.79    17158.27    391.54 o 
   2   0   4   209490.20   211486.69   1432.25 o 
   4   0   4     6394.76     6862.60    279.02 o 
   6   0   4    24531.48    23017.14    545.77 o 
   8   0   4    27066.63    27904.58    644.18 o 
  10   0   4    64787.21    67106.45   1073.35 o 
  12   0   4     3637.88     3328.02    262.61 o 
  14   0   4    22261.99    21572.49    697.68 o 
  16   0   4     2421.91     2617.84    244.28 o 
  18   0   4     8689.97     8299.78    247.32 o 
  20   0   4     3229.28     3005.64    183.19 o 
  22   0   4     7003.19     6683.17    283.87 o 
  24   0   4      339.15      335.52     86.85 o 
  26   0   4     4099.86     4045.70    211.74 o 
  28   0   4     1305.37     1300.92    119.25 o 
  30   0   4     1101.18      980.18     94.13 o 
  32   0   4      190.53      225.57     43.56 o 
 -41   1   4      183.44      182.10     36.79 o 
 -39   1   4      179.22      198.50     46.41 o 
 -37   1   4      630.74      640.95     57.02 o 
 -35   1   4      984.82     1082.34     93.24 o 
 -33   1   4     4244.82     4131.85    152.84 o 
 -31   1   4     3713.00     3522.33    144.98 o 
 -29   1   4     3337.60     3137.29    137.79 o 
 -27   1   4     7143.43     6937.76    169.95 o 
 -25   1   4     8691.74     7794.71    495.17 o 
 -23   1   4     2988.00     2578.32    199.83 o 
 -21   1   4    17839.55    17034.75    551.12 o 
 -19   1   4      866.34      858.45    115.20 o 
 -17   1   4    29723.80    31190.62    559.98 o 
 -15   1   4    24610.91    25576.67    495.14 o 
 -13   1   4    46219.32    46965.87    861.46 o 
 -11   1   4     4437.88     5196.36    182.44 o 
  -9   1   4    66045.93    66940.81    607.53 o 
  -7   1   4    33969.40    36958.45    312.33 o 
  -5   1   4     2011.71     2575.55     71.72 o 
  -3   1   4     4653.04     5165.75    121.59 o 
  -1   1   4   101394.00   100240.44    694.77 o 
   1   1   4    14630.97    14474.73    357.10 o 
   3   1   4    39419.88    40025.00    454.02 o 
   5   1   4     1771.87     1619.01     99.56 o 
   7   1   4       71.86       92.83     34.01 o 
   9   1   4     3265.97     2723.48    147.62 o 
  11   1   4    13142.57    12066.66    327.36 o 
  13   1   4    13695.55    14657.82    383.60 o 
  15   1   4     7182.72     7371.79    289.80 o 
  17   1   4     6394.12     5769.57    408.04 o 
  19   1   4     2573.84     2501.54    110.11 o 
  21   1   4     7140.51     6721.36    198.42 o 
  23   1   4     1995.83     1752.31    105.44 o 
  25   1   4     7725.77     7662.71    206.22 o 
  27   1   4      356.40      424.39     54.90 o 
  29   1   4     2753.14     3227.62    168.69 o 
  31   1   4      577.63      575.61     75.36 o 
 -40   2   4      327.21      314.60     49.88 o 
 -38   2   4      127.54      159.41     38.20 o 
 -36   2   4     1647.36     1679.20    133.39 o 
 -34   2   4     1195.15     1279.79     84.28 o 
 -32   2   4     6720.06     7497.14    215.96 o 
 -30   2   4     1817.96     1852.61     84.26 o 
 -28   2   4    12430.06    11999.35    253.46 o 
 -26   2   4      608.82      619.16     46.67 o 
 -24   2   4     4180.56     3667.11    355.09 o 
 -22   2   4      273.76      223.88     59.34 o 
 -20   2   4    27985.28    25960.24    576.05 o 
 -18   2   4    14256.97    15219.61    669.29 o 
 -16   2   4    42684.85    45059.45    662.26 o 
 -14   2   4    10172.10    10221.89    290.98 o 
 -12   2   4    63877.78    64583.03   2402.87 o 
 -10   2   4     1644.38     1556.96    101.61 o 
  -8   2   4    60845.00    65628.71    670.17 o 
  -6   2   4    51709.73    51688.27    379.63 o 
  -4   2   4     1899.04     2357.46     68.79 o 
  -2   2   4    33099.96    33485.82    319.21 o 
   0   2   4    40044.09    42663.94    731.95 o 
   2   2   4    16453.53    14962.81    188.26 o 
   4   2   4      952.06      934.19     72.72 o 
   6   2   4     3310.20     3135.15    138.12 o 
   8   2   4      184.93      194.38     64.22 o 
  10   2   4     7685.14     7037.01    532.81 o 
  12   2   4     1154.38     1244.86    180.78 o 
  14   2   4    11395.65    10172.88    539.21 o 
  16   2   4        1.87       -3.01     91.46 o 
  18   2   4     8766.87     8616.27    270.78 o 
  20   2   4        3.71       53.13     65.23 o 
  22   2   4     7571.23     7385.63    305.99 o 
  24   2   4     4036.42     3705.97    220.17 o 
  26   2   4     6602.91     6244.96    272.16 o 
  28   2   4      479.85      557.18     87.93 o 
  30   2   4     2821.01     3107.19    159.20 o 
  32   2   4       88.15      124.21     39.79 o 
 -39   3   4      655.41      717.55     46.60 o 
 -37   3   4      252.79      276.12     43.74 o 
 -35   3   4      401.00      437.06     80.72 o 
 -33   3   4     5233.77     5434.86    407.50 o 
 -31   3   4       25.05       35.85     36.52 o 
 -29   3   4     3419.69     3915.69    166.10 o 
 -27   3   4     3850.11     3905.42    151.05 o 
 -25   3   4      817.51     1014.17     73.22 o 
 -23   3   4      302.28      324.08     73.86 o 
 -21   3   4     9285.33     9781.66    366.96 o 
 -19   3   4     4215.05     4631.75    236.27 o 
 -17   3   4    20476.11    20173.28    573.00 o 
 -15   3   4     4042.39     4455.77    208.62 o 
 -13   3   4    31664.51    34493.90    806.67 o 
 -11   3   4    27118.26    30078.59    465.42 o 
  -9   3   4    18146.92    19259.48    255.93 o 
  -7   3   4     1596.82     1804.18     87.32 o 
  -5   3   4    13639.32    14180.39    325.09 o 
  -3   3   4      238.86      277.38     43.42 o 
  -1   3   4    28478.98    29080.11    911.54 o 
   1   3   4     2512.84     2788.51    148.67 o 
   3   3   4     6591.85     6647.07    229.21 o 
   5   3   4    11733.28    11893.56    472.84 o 
   7   3   4    44242.83    44516.91    973.82 o 
   9   3   4     7604.64     7789.58    431.67 o 
  11   3   4    19527.28    20173.84    729.48 o 
  13   3   4     6124.58     5500.12    406.72 o 
  15   3   4     1812.23     1616.96    228.16 o 
  17   3   4     3540.98     3479.17    131.78 o 
  19   3   4      688.71      704.10    106.27 o 
  21   3   4     6141.97     5819.60    271.22 o 
  23   3   4      760.92      729.71    108.94 o 
  25   3   4     8166.51     8031.80    306.84 o 
  27   3   4     1606.04     1885.66    141.67 o 
  29   3   4      458.93      485.63     76.36 o 
  31   3   4      513.79      505.02     65.63 o 
 -38   4   4        2.42        4.63     34.14 o 
 -36   4   4      175.19      168.31     33.12 o 
 -34   4   4        2.62        4.78     24.20 o 
 -32   4   4     1816.18     1835.66     80.83 o 
 -30   4   4       31.65       26.97     35.88 o 
 -28   4   4     6623.69     6785.76    199.06 o 
 -26   4   4      490.36      501.86    123.51 o 
 -24   4   4     1507.11     1302.82     82.08 o 
 -22   4   4      506.83      748.99    108.29 o 
 -20   4   4     1622.92     1460.65    136.63 o 
 -18   4   4     2990.43     3425.26    203.60 o 
 -16   4   4     2675.48     2876.50    153.82 o 
 -14   4   4    11306.05    12022.29    371.75 o 
 -12   4   4     6394.45     7254.25    231.60 o 
 -10   4   4     4253.92     4250.80    186.32 o 
  -8   4   4      419.52      262.60     42.11 o 
  -6   4   4     1565.82     1528.15    120.26 o 
  -4   4   4       73.63      146.84     34.53 o 
  -2   4   4     8787.86     8120.11    260.56 o 
   0   4   4     2628.88     2125.08    139.56 o 
   2   4   4     1679.06     1612.73    128.96 o 
   4   4   4       70.46      -21.96     83.09 o 
   6   4   4    29927.13    30000.93    584.50 o 
   8   4   4     2043.52     2058.89    238.99 o 
  10   4   4    13041.37    12356.94    585.19 o 
  12   4   4     2281.16     2145.50    258.46 o 
  14   4   4      120.84      -15.03     46.24 o 
  16   4   4       98.72       58.85     34.83 o 
  18   4   4     7614.96     7842.27    211.56 o 
  20   4   4     1589.91     1560.12     96.77 o 
  22   4   4     1952.45     2070.68    107.96 o 
  24   4   4       76.39       98.87     61.90 o 
  26   4   4     2313.85     2592.45    162.55 o 
  28   4   4      218.81      344.87     64.26 o 
  30   4   4      633.11      729.71     71.02 o 
 -35   5   4      422.15      434.66     33.13 o 
 -33   5   4      143.25      151.75     29.08 o 
 -31   5   4      716.10      806.04     53.56 o 
 -29   5   4      826.55      755.33     57.32 o 
 -27   5   4        2.39      -16.18     43.85 o 
 -25   5   4     2618.69     2492.49     96.13 o 
 -23   5   4       99.69      101.20     31.62 o 
 -21   5   4       36.47       12.71     35.95 o 
 -19   5   4     2046.92     2248.32    155.86 o 
 -17   5   4     2007.26     1594.32    247.80 o 
 -15   5   4     3292.37     3274.35    339.06 o 
 -13   5   4      538.41      266.23     60.00 o 
 -11   5   4      102.77       23.71     49.67 o 
  -9   5   4       56.84       57.74    155.11 o 
  -7   5   4      605.46      671.01    102.20 o 
  -5   5   4     1864.14     1589.47    208.74 o 
  -3   5   4      130.63      229.17     91.51 o 
  -1   5   4    10492.61    11336.70    702.30 o 
   1   5   4     2242.07     2245.03    159.02 o 
   3   5   4      469.21      351.41    177.26 o 
   5   5   4      588.02      551.54     93.14 o 
   7   5   4       26.16       -0.51     51.61 o 
   9   5   4       12.17       -0.56     34.63 o 
  11   5   4       22.32      -27.15     36.92 o 
  13   5   4     1189.34     1084.69     73.67 o 
  15   5   4      261.96      181.26     48.25 o 
  17   5   4     1191.51     1167.03     90.01 o 
  19   5   4      329.88      271.58     53.84 o 
  21   5   4       39.36       31.13     35.16 o 
  23   5   4      351.90      368.39     60.49 o 
  25   5   4       68.12       84.82     32.62 o 
  27   5   4       58.59       30.39     40.85 o 
  29   5   4      671.04      835.65     62.79 o 
 -34   6   4      107.85      115.34     32.32 o 
 -32   6   4      302.82      247.74     39.01 o 
 -30   6   4      206.70      219.24     74.64 o 
 -28   6   4      270.97      257.63     49.67 o 
 -26   6   4      757.43      774.31     70.56 o 
 -24   6   4       27.85      -41.08     41.08 o 
 -22   6   4        4.35       90.61     43.51 o 
 -20   6   4      219.08      232.15     64.86 o 
 -18   6   4      639.36      666.15     72.82 o 
 -16   6   4      975.65     1049.74     89.44 o 
 -14   6   4       19.74       11.82     36.04 o 
 -12   6   4      639.41      638.01    111.66 o 
 -10   6   4     1820.09     1754.27    174.47 o 
  -8   6   4        0.27      -76.57     87.73 o 
  -6   6   4      794.92      681.23    226.42 o 
  -4   6   4      148.86      132.82     69.24 o 
  -2   6   4       12.63      161.53     88.88 o 
   0   6   4      643.70      687.43    160.24 o 
   2   6   4      167.91       19.51     58.12 o 
   4   6   4     2798.72     2634.75    300.68 o 
   6   6   4     1277.56     1028.85    121.54 o 
   8   6   4      675.36      564.37     59.95 o 
  10   6   4       13.78        0.46     34.77 o 
  12   6   4      769.41      639.26    101.96 o 
  14   6   4      160.78       43.69     67.75 o 
  16   6   4     1175.14     1211.72    135.24 o 
  18   6   4      623.28      606.74     67.90 o 
  20   6   4      524.94      625.62     61.42 o 
  22   6   4       18.21       31.97     27.47 o 
  24   6   4        1.01      -31.62     34.10 o 
  26   6   4       92.53       97.12     20.75 o 
 -33   7   4      268.65      213.27     37.61 o 
 -31   7   4      297.88      302.98     57.36 o 
 -29   7   4      420.46      401.38     71.41 o 
 -27   7   4      339.62      283.31     70.36 o 
 -25   7   4       59.87       55.59     59.14 o 
 -23   7   4        1.64       20.04     55.86 o 
 -21   7   4      321.71      277.60     77.75 o 
 -19   7   4      160.46      225.80     66.52 o 
 -17   7   4       41.16       38.82     55.82 o 
 -15   7   4     2367.21     2191.60    160.69 o 
 -13   7   4       20.88       41.61     37.91 o 
 -11   7   4      626.10      760.83     98.13 o 
  -9   7   4       96.69       57.44     45.74 o 
  -7   7   4      756.77      717.72     64.82 o 
  -5   7   4      626.40      589.01     75.37 o 
  -3   7   4      183.21      164.68     76.86 o 
  -1   7   4     4644.73     4399.45    193.35 o 
   1   7   4      931.21      885.61     99.49 o 
   3   7   4       13.77        5.98     35.82 o 
   5   7   4     1686.87     1583.46    121.47 o 
   7   7   4      317.71      306.46     59.83 o 
   9   7   4      316.62      229.54     59.69 o 
  11   7   4      245.46      140.94     50.93 o 
  13   7   4      629.97      476.17     97.15 o 
  15   7   4        1.64       18.52     61.29 o 
  17   7   4        9.50        5.05     50.61 o 
  19   7   4        6.10      -33.75     53.16 o 
  21   7   4      125.52       60.64     52.40 o 
  23   7   4       12.68       49.26     40.37 o 
  25   7   4       96.29      115.36     27.71 o 
 -30   8   4       26.11       11.78     26.92 o 
 -28   8   4      241.19      228.84     54.32 o 
 -26   8   4       97.07       95.50     49.47 o 
 -24   8   4     2061.15     1893.23    137.97 o 
 -22   8   4       44.23        2.90     45.20 o 
 -20   8   4      350.88      475.82     87.99 o 
 -18   8   4       63.98      200.99     66.11 o 
 -16   8   4      419.94      468.24     85.54 o 
 -14   8   4      253.32      174.56     62.76 o 
 -12   8   4     3820.14     3353.21    211.11 o 
 -10   8   4     1227.77     1279.66     96.29 o 
  -8   8   4        2.59      -18.53     45.62 o 
  -6   8   4       17.86       59.23     45.01 o 
  -4   8   4      448.29      411.67     50.73 o 
  -2   8   4       68.35       59.04     32.33 o 
   0   8   4       43.51       75.89     35.07 o 
   2   8   4      151.21      137.05     42.55 o 
   4   8   4        3.42      -41.50     41.50 o 
   6   8   4      393.69      335.11     64.11 o 
   8   8   4      444.97      415.25     66.48 o 
  10   8   4      276.39      160.92     75.34 o 
  12   8   4       61.32       31.50     55.43 o 
  14   8   4     1488.44     1523.74    138.05 o 
  16   8   4      159.50       74.58     53.62 o 
  18   8   4     1117.83     1197.95    109.68 o 
  20   8   4        5.34       25.04     41.62 o 
  22   8   4      536.89      574.78     61.04 o 
 -27   9   4        9.08       13.83     14.64 o 
 -25   9   4      339.76      333.84     35.94 o 
 -23   9   4      914.89      864.03     57.34 o 
 -21   9   4       45.80       92.78     31.82 o 
 -19   9   4       43.29        4.90     31.90 o 
 -17   9   4     1139.55     1110.19     75.01 o 
 -15   9   4      214.84      163.77     69.42 o 
 -13   9   4     1745.69     1687.32    136.36 o 
 -11   9   4      288.92      262.21     76.02 o 
  -9   9   4      866.98      857.13     83.14 o 
  -7   9   4      108.10      169.81     50.96 o 
  -5   9   4     1142.25     1153.51     73.43 o 
  -3   9   4       23.22       -8.75     36.58 o 
  -1   9   4     1509.41     1442.92     78.57 o 
   1   9   4      292.31      287.65     39.90 o 
   3   9   4     1567.30     1580.99    204.38 o 
   5   9   4       16.31       61.20     38.49 o 
   7   9   4      200.78      135.73     45.01 o 
   9   9   4      385.00      337.05     73.78 o 
  11   9   4        7.25      -23.61     56.26 o 
  13   9   4      591.86      521.02     82.84 o 
  15   9   4       10.26       25.92     42.04 o 
  17   9   4      987.87     1042.34     87.23 o 
  19   9   4       74.74       60.97     34.37 o 
 -22  10   4       31.37       15.93     27.41 o 
 -20  10   4     1237.97     1248.84     56.75 o 
 -18  10   4      447.73      460.83     43.35 o 
 -16  10   4     1408.46     1419.92     70.74 o 
 -14  10   4       57.89       78.78     38.77 o 
 -12  10   4     1109.19     1116.74     71.29 o 
 -10  10   4       12.16        6.03     36.12 o 
  -8  10   4      715.02      705.90     63.67 o 
  -6  10   4     2137.21     2239.97     86.16 o 
  -4  10   4      562.66      665.01     52.49 o 
  -2  10   4      383.99      355.30     42.10 o 
   0  10   4     1390.17     1317.09     85.10 o 
   2  10   4     1635.61     1781.05     93.90 o 
   4  10   4      384.69      389.27     51.46 o 
   6  10   4     1244.46     1247.28     75.39 o 
   8  10   4      346.52      254.55     42.43 o 
  10  10   4      913.02      928.54     69.52 o 
  12  10   4      340.52      373.32     49.01 o 
  14  10   4     1098.55     1104.57    165.68 o 
 -15  11   4        2.20      -29.11     29.11 o 
 -13  11   4      979.31     1127.89     74.91 o 
 -11  11   4       18.29       30.32     35.70 o 
  -9  11   4     1311.42     1427.88     58.42 o 
  -7  11   4       22.77       -2.15     35.84 o 
  -5  11   4     2068.67     2093.41    111.52 o 
  -3  11   4      102.17       45.77     34.24 o 
  -1  11   4      576.09      662.72     50.84 o 
   1  11   4      126.85       74.45     26.49 o 
   3  11   4      630.77      621.96     71.86 o 
   5  11   4      157.31      162.38     47.68 o 
   7  11   4     1463.25     1538.73     82.28 o 
 -41   1   5       34.82       20.96     34.17 o 
 -39   1   5       54.09       17.54     30.24 o 
 -37   1   5       70.27       40.23     33.92 o 
 -35   1   5     1605.33     1469.83     91.48 o 
 -33   1   5       38.15       47.68     32.65 o 
 -31   1   5       93.12      124.13     43.06 o 
 -29   1   5      193.18      154.17     32.86 o 
 -27   1   5      163.10      185.23     28.03 o 
 -25   1   5      218.14      107.04    140.37 o 
 -23   1   5      201.01       85.77    122.75 o 
 -21   1   5      362.77      352.02     82.82 o 
 -19   1   5    21548.41    22941.89    744.84 o 
 -17   1   5     1132.92     1267.06    121.76 o 
 -15   1   5    40654.43    42143.68    724.75 o 
 -13   1   5       30.31      -11.94     30.17 o 
 -11   1   5     5864.59     6494.63    154.20 o 
  -9   1   5     4103.49     4363.46    157.09 o 
  -7   1   5    10121.21    10576.88    392.76 o 
  -5   1   5     5129.32     5763.41    144.63 o 
  -3   1   5    14863.83    15503.12    226.42 o 
  -1   1   5     7470.53     7342.40    203.62 o 
   1   1   5       31.72       67.54     31.64 o 
   3   1   5     1843.74     1832.57    112.01 o 
   5   1   5     9352.21     9908.44    267.18 o 
   7   1   5     7830.23     8288.59    260.56 o 
   9   1   5      639.10      626.22     77.55 o 
  11   1   5      322.82      594.72    111.89 o 
  13   1   5      761.44      849.52    104.12 o 
  15   1   5      799.10      873.06    155.86 o 
  17   1   5     2829.94     2661.60    145.72 o 
  19   1   5     5791.23     5734.57    167.67 o 
  21   1   5     2912.84     2628.29    132.42 o 
  23   1   5     3403.40     3147.12    139.21 o 
  25   1   5      164.29      168.55     44.70 o 
  27   1   5      374.00      386.56     53.36 o 
  29   1   5       43.94       26.66     47.55 o 
  31   1   5        2.45       69.63     32.67 o 
 -40   2   5       14.49       49.09     40.18 o 
 -38   2   5     1558.38     1718.87     84.17 o 
 -36   2   5       22.55       40.81     51.13 o 
 -34   2   5     2436.48     2439.99     89.42 o 
 -32   2   5      151.78      102.86     33.51 o 
 -30   2   5      502.55      564.58     53.06 o 
 -28   2   5      956.71      927.70     51.50 o 
 -26   2   5     4184.91     4185.13    108.30 o 
 -24   2   5      972.59      720.69    109.71 o 
 -22   2   5       11.89      103.68     58.14 o 
 -20   2   5     1354.87     1158.13    127.76 o 
 -18   2   5     9643.03     9509.62    343.88 o 
 -16   2   5       14.75       38.50     47.21 o 
 -14   2   5     4566.63     5333.63    214.44 o 
 -12   2   5      256.12      166.29     35.15 o 
 -10   2   5       12.07       45.59     40.50 o 
  -8   2   5     2486.21     2183.10     80.91 o 
  -6   2   5    69887.09    75363.23    602.83 o 
  -4   2   5    23244.37    24468.79    252.41 o 
  -2   2   5     6992.38     7490.97    119.81 o 
   0   2   5    56783.11    59569.35    989.39 o 
   2   2   5     7102.60     7669.36    217.67 o 
   4   2   5    15917.22    17585.41    648.64 o 
   6   2   5     4128.11     5127.49    192.87 o 
   8   2   5    15182.31    16049.00    708.73 o 
  10   2   5     5553.39     5984.18    391.49 o 
  12   2   5     3752.53     3204.82    310.29 o 
  14   2   5      208.68      111.99     88.57 o 
  16   2   5      340.56      302.03    103.83 o 
  18   2   5      342.04      263.83     68.04 o 
  20   2   5     1018.74     1138.81    133.30 o 
  22   2   5        1.92      -19.41     57.67 o 
  24   2   5       61.07       94.06     68.37 o 
  26   2   5      225.08      239.70     73.77 o 
  28   2   5      585.51      647.31     88.72 o 
  30   2   5        1.48       33.72     41.11 o 
 -39   3   5      767.74      891.13     53.87 o 
 -37   3   5     1386.67     1471.68     80.19 o 
 -35   3   5       28.55       28.04     23.38 o 
 -33   3   5      479.50      440.02     59.60 o 
 -31   3   5       54.87       75.45     41.41 o 
 -29   3   5     1017.07     1027.22     84.80 o 
 -27   3   5     7242.09     7409.32    203.00 o 
 -25   3   5     1407.54     1365.90     79.54 o 
 -23   3   5     7262.74     7633.78    339.66 o 
 -21   3   5       67.56       72.40    232.34 o 
 -19   3   5       74.53      260.19     68.01 o 
 -17   3   5       95.88      114.97     40.93 o 
 -15   3   5    11335.48    10348.73    529.41 o 
 -13   3   5    13339.26    14590.43    322.92 o 
 -11   3   5    17534.82    18976.80    314.37 o 
  -9   3   5     6893.36     7774.94    180.29 o 
  -7   3   5    11207.22    11996.75    247.48 o 
  -5   3   5      595.77      815.78     69.83 o 
  -3   3   5     8707.53     8230.37    254.89 o 
  -1   3   5    17836.37    18168.06    393.19 o 
   1   3   5    27754.29    29755.61    756.04 o 
   3   3   5     6934.79     6425.98    251.39 o 
   5   3   5    26645.23    27209.26    763.61 o 
   7   3   5     1480.85     1315.54    180.23 o 
   9   3   5     2240.91     1920.00    236.83 o 
  11   3   5     6041.97     5923.15    415.41 o 
  13   3   5      662.35      695.21    146.84 o 
  15   3   5     4387.57     4623.56    201.41 o 
  17   3   5     3958.05     3861.16    188.85 o 
  19   3   5     1606.52     1652.21    148.49 o 
  21   3   5       77.49      -12.03     63.48 o 
  23   3   5       13.15       94.00     71.86 o 
  25   3   5      404.89      326.19     79.47 o 
  27   3   5      928.49      983.55    102.78 o 
  29   3   5       26.86       65.23     45.63 o 
 -38   4   5      776.14      918.60     73.48 o 
 -36   4   5       42.58       13.03     23.72 o 
 -34   4   5      309.32      352.29     40.44 o 
 -32   4   5       17.11       -0.67     27.08 o 
 -30   4   5     4583.40     4371.49    157.91 o 
 -28   4   5      269.45      188.22     46.69 o 
 -26   4   5      589.23      595.06     68.87 o 
 -24   4   5     2401.73     2321.75    104.88 o 
 -22   4   5     1090.46     1160.82     87.12 o 
 -20   4   5     5614.75     5986.05    282.96 o 
 -18   4   5     4901.81     4797.06    205.46 o 
 -16   4   5    27515.07    29884.36    498.21 o 
 -14   4   5     3430.83     3284.03    135.82 o 
 -12   4   5    26075.00    27258.27    511.70 o 
 -10   4   5      780.09      621.53     90.64 o 
  -8   4   5     4006.18     3929.22    155.56 o 
  -6   4   5       20.12       -0.19     53.85 o 
  -4   4   5    21381.68    21058.69    461.55 o 
  -2   4   5     6862.95     6785.61    257.75 o 
   0   4   5    11977.83    12040.70    354.04 o 
   2   4   5     2598.97     2787.79    173.49 o 
   4   4   5     8519.39     8011.16    312.18 o 
   6   4   5     2498.42     2790.48    270.01 o 
   8   4   5     3713.52     3309.16    306.45 o 
  10   4   5     2380.40     2749.70    304.26 o 
  12   4   5    10032.26     9238.26    544.91 o 
  14   4   5     2908.31     2742.41    116.94 o 
  16   4   5     4783.32     4730.35    165.94 o 
  18   4   5      132.59       88.87     48.50 o 
  20   4   5     4173.41     4482.29    336.50 o 
  22   4   5     1796.40     1960.37    155.54 o 
  24   4   5     2923.89     3042.54    179.92 o 
  26   4   5      426.83      498.47     78.05 o 
  28   4   5      209.89      163.04     49.22 o 
 -37   5   5      325.08      312.45     28.73 o 
 -35   5   5     1102.90     1149.58     50.67 o 
 -33   5   5       93.79       93.89     26.58 o 
 -31   5   5     2263.03     2392.51     88.78 o 
 -29   5   5      780.65      835.25     60.26 o 
 -27   5   5     2731.14     2744.41    101.11 o 
 -25   5   5       93.61      161.14     49.84 o 
 -23   5   5     4114.50     3745.64    144.60 o 
 -21   5   5        0.75       -6.13     54.24 o 
 -19   5   5     4157.68     4185.16    130.50 o 
 -17   5   5      851.84      900.22    148.51 o 
 -15   5   5    15268.20    15964.21    386.15 o 
 -13   5   5       86.90       76.10     37.22 o 
 -11   5   5    14115.76    14279.75    595.93 o 
  -9   5   5      415.72      387.90     80.54 o 
  -7   5   5    16221.21    15590.42    468.57 o 
  -5   5   5     8726.42     8408.42    476.98 o 
  -3   5   5    22051.68    23317.45    637.12 o 
  -1   5   5     6140.84     6106.16    266.07 o 
   1   5   5     9576.07     9490.25    379.60 o 
   3   5   5     9173.05     9050.55    344.16 o 
   5   5   5     8776.23     8136.01    338.36 o 
   7   5   5     9895.66     8923.65    506.71 o 
   9   5   5     4947.54     4638.27    195.22 o 
  11   5   5     4105.48     3868.79    131.75 o 
  13   5   5       12.88       -0.88     36.25 o 
  15   5   5     3171.67     3120.80    134.47 o 
  17   5   5      909.51      743.38     74.19 o 
  19   5   5     6568.77     6656.69    190.27 o 
  21   5   5       60.56       91.46     40.48 o 
  23   5   5     2450.00     2592.57    103.48 o 
  25   5   5       70.93       37.59     40.37 o 
  27   5   5      886.84     1101.81     76.36 o 
 -34   6   5     2202.89     2494.58    200.01 o 
 -32   6   5       91.22       84.32     33.50 o 
 -30   6   5      851.42      908.51     69.62 o 
 -28   6   5      189.27      136.73     42.02 o 
 -26   6   5     6919.17     6855.01    188.70 o 
 -24   6   5     2743.28     2943.74    129.08 o 
 -22   6   5     7234.87     7491.87    604.34 o 
 -20   6   5      429.82      437.99     58.55 o 
 -18   6   5     3987.14     3946.93    126.88 o 
 -16   6   5     2526.44     2353.53    126.05 o 
 -14   6   5     6640.46     6800.99    213.93 o 
 -12   6   5    10552.29     9884.38    586.84 o 
 -10   6   5     1476.61     1724.03    170.82 o 
  -8   6   5    10751.71    10641.94    584.49 o 
  -6   6   5     2914.44     3028.59    319.74 o 
  -4   6   5    27830.10    26614.52    917.43 o 
  -2   6   5      561.00      561.75    135.91 o 
   0   6   5     9715.01     8588.62    534.99 o 
   2   6   5      976.41      906.99    173.53 o 
   4   6   5    13027.10    12517.66    316.31 o 
   6   6   5        1.68        7.12     30.91 o 
   8   6   5    16988.88    16041.83    276.53 o 
  10   6   5      205.89      149.21     47.72 o 
  12   6   5     3394.08     2983.31    197.43 o 
  14   6   5       23.24      -64.09     64.09 o 
  16   6   5     6124.59     6327.83    441.64 o 
  18   6   5      612.61      640.76     64.05 o 
  20   6   5     2973.41     3086.17    189.74 o 
  22   6   5      826.02      828.23     59.14 o 
  24   6   5      423.62      412.17     47.51 o 
 -33   7   5     1669.18     1662.49     90.85 o 
 -31   7   5     1283.18     1197.42     98.32 o 
 -29   7   5        6.12      -26.86     46.39 o 
 -27   7   5     2002.72     2036.42    151.83 o 
 -25   7   5      712.13      764.25    103.49 o 
 -23   7   5     4001.46     4077.19    219.44 o 
 -21   7   5        4.62      -36.09     59.45 o 
 -19   7   5     8928.68     8435.17    309.92 o 
 -17   7   5     5884.46     5386.79    244.96 o 
 -15   7   5    14815.04    14955.05    389.05 o 
 -13   7   5     2186.47     2000.65    141.29 o 
 -11   7   5     8736.92     8240.42    268.16 o 
  -9   7   5      731.03      692.40     63.14 o 
  -7   7   5    10214.11    10128.65    217.28 o 
  -5   7   5     3514.07     3472.36    130.10 o 
  -3   7   5     5405.02     4980.25    206.92 o 
  -1   7   5     6165.73     5901.25    229.14 o 
   1   7   5    16838.07    16148.21    423.26 o 
   3   7   5     1174.30     1140.43    108.85 o 
   5   7   5    15372.05    14852.66    512.64 o 
   7   7   5      667.44      565.05     71.40 o 
   9   7   5     3983.03     3749.30    154.42 o 
  11   7   5     3263.15     3040.50    198.88 o 
  13   7   5      811.29      700.72    106.16 o 
  15   7   5     3721.53     3714.67    209.05 o 
  17   7   5     1030.65     1072.30    117.17 o 
  19   7   5     3763.02     3979.18    192.76 o 
  21   7   5     1300.07     1407.35    106.21 o 
  23   7   5      614.30      619.14     57.31 o 
 -30   8   5      374.96      374.05     31.68 o 
 -28   8   5      731.80      825.51     54.34 o 
 -26   8   5     1916.91     2015.28    132.48 o 
 -24   8   5      719.71      711.05     88.98 o 
 -22   8   5       43.36       77.18     54.70 o 
 -20   8   5     3163.12     2986.58    179.00 o 
 -18   8   5      481.87      535.36     83.39 o 
 -16   8   5     7277.86     7407.59    266.65 o 
 -14   8   5     5514.64     4724.88    231.65 o 
 -12   8   5     7492.61     7109.06    205.75 o 
 -10   8   5     5096.46     4474.09    164.39 o 
  -8   8   5     3757.21     3348.64    144.58 o 
  -6   8   5       27.15       17.20     46.05 o 
  -4   8   5     1816.90     1709.84    109.20 o 
  -2   8   5      264.73      322.14     49.40 o 
   0   8   5    29294.42    29824.18    407.43 o 
   2   8   5     3524.19     3491.42    147.21 o 
   4   8   5    13961.93    13547.22    280.97 o 
   6   8   5     2719.89     2654.85    129.37 o 
   8   8   5      387.83      366.57     60.52 o 
  10   8   5      236.83      163.89     72.82 o 
  12   8   5     2057.27     2090.10    158.13 o 
  14   8   5     1055.14     1093.67    112.21 o 
  16   8   5     2138.78     1990.96    141.22 o 
  18   8   5      360.00      395.73     68.17 o 
  20   8   5     3653.33     4013.20    148.44 o 
 -27   9   5      224.00      178.05     28.29 o 
 -25   9   5      169.90      188.29     30.95 o 
 -23   9   5      959.55     1065.59     61.74 o 
 -21   9   5       56.30      116.17     34.54 o 
 -19   9   5     1577.68     1637.93     82.79 o 
 -17   9   5      357.78      287.31     67.02 o 
 -15   9   5     2017.96     1831.36    143.41 o 
 -13   9   5      108.61       84.90     59.51 o 
 -11   9   5     1992.56     1679.46    146.55 o 
  -9   9   5      847.42      767.92     59.84 o 
  -7   9   5     3366.41     3479.50    152.28 o 
  -5   9   5     1555.78     1657.25    109.59 o 
  -3   9   5     1866.42     1913.13    110.48 o 
  -1   9   5     1978.43     1926.04     96.33 o 
   1   9   5     2427.38     2364.58     93.81 o 
   3   9   5     2245.22     2333.94     93.62 o 
   5   9   5      684.27      657.23     68.59 o 
   7   9   5      608.62      606.84     64.47 o 
   9   9   5      801.00      779.87     94.36 o 
  11   9   5      785.80      658.30     88.57 o 
  13   9   5      350.05      421.93     69.35 o 
  15   9   5     1006.79     1024.18     89.37 o 
  17   9   5      180.26      225.51     44.51 o 
 -22  10   5      542.50      626.57     55.36 o 
 -20  10   5      208.89      231.76     33.47 o 
 -18  10   5      151.07      190.58     41.92 o 
 -16  10   5       94.10      184.05     47.73 o 
 -14  10   5        2.26       11.14     43.68 o 
 -12  10   5      944.65     1047.98     68.56 o 
 -10  10   5      126.64      174.29     38.63 o 
  -8  10   5      753.43      872.27     66.49 o 
  -6  10   5      314.22      320.34     51.38 o 
  -4  10   5      360.04      314.18     53.06 o 
  -2  10   5      434.11      422.85     55.48 o 
   0  10   5      228.05      264.56     49.34 o 
   2  10   5      317.55      289.76     51.57 o 
   4  10   5      885.13      900.23     52.52 o 
   6  10   5      119.14      116.01     36.72 o 
   8  10   5      264.07      246.27     65.27 o 
  10  10   5       81.01       50.76     66.43 o 
  12  10   5      904.08      826.84     65.22 o 
 -15  11   5      214.98      241.22     38.10 o 
 -13  11   5       72.09       28.66     31.42 o 
 -11  11   5      166.61      133.23     43.38 o 
  -9  11   5       64.85       60.98     36.51 o 
  -7  11   5      264.75      285.48     54.40 o 
  -5  11   5      760.01      811.66     74.16 o 
  -3  11   5        7.19      -30.12     34.67 o 
  -1  11   5       28.02       12.63     32.27 o 
   1  11   5      484.83      497.72     63.88 o 
   3  11   5      173.12      154.65     42.71 o 
 -40   0   6     1004.73     1014.25     81.89 o 
 -38   0   6      548.32      467.62     48.21 o 
 -36   0   6     2661.35     2574.34    111.34 o 
 -34   0   6       26.87      -12.07     50.36 o 
 -32   0   6     3138.82     3036.06    193.44 o 
 -30   0   6     5507.75     5009.57    242.53 o 
 -28   0   6     5570.55     5086.86    207.73 o 
 -26   0   6     1502.34     1541.17    114.39 o 
 -24   0   6     2357.58     2344.23    269.57 o 
 -22   0   6    17707.73    17173.22    695.66 o 
 -20   0   6     7318.63     7863.00    447.20 o 
 -18   0   6    46541.05    47957.71   1026.59 o 
 -16   0   6    10584.21    11601.53    477.04 o 
 -14   0   6    21868.53    20020.54    589.44 o 
 -12   0   6     1829.67     1529.27    159.56 o 
 -10   0   6    37030.89    37383.41    725.89 o 
  -8   0   6     8039.58     8289.45    344.45 o 
  -6   0   6    36149.56    37312.43    411.90 o 
  -4   0   6    13406.70    14881.97    443.95 o 
  -2   0   6    70894.25    72729.84    985.24 o 
   0   0   6      708.72      738.83    111.81 o 
   2   0   6    52987.41    53475.02    901.78 o 
   4   0   6       12.54      -35.86     48.25 o 
   6   0   6    12553.18    12806.22    484.42 o 
   8   0   6    11051.86    11930.44    495.98 o 
  10   0   6     6618.48     6224.51    375.13 o 
  12   0   6     8587.83     8952.93    470.16 o 
  14   0   6    13040.90    13895.30    607.66 o 
  16   0   6    14649.14    14488.84    833.13 o 
  18   0   6     4156.84     3884.94    219.90 o 
  20   0   6      345.15      340.24     80.53 o 
  22   0   6     3167.48     2811.61    186.98 o 
  24   0   6     2124.86     2242.59    158.37 o 
  26   0   6     2595.72     2802.91    158.90 o 
  28   0   6     1702.72     1788.89    109.23 o 
 -41   1   6     2359.47     2386.51    108.29 o 
 -39   1   6       77.86       65.16     22.32 o 
 -37   1   6     3269.51     3504.93    125.55 o 
 -35   1   6      443.73      455.02     50.02 o 
 -33   1   6     1611.82     1520.88     77.93 o 
 -31   1   6      619.97      503.95     50.06 o 
 -29   1   6    10760.77    10555.86    241.70 o 
 -27   1   6       19.96       35.91     48.44 o 
 -25   1   6    11516.88    11532.11    436.67 o 
 -23   1   6      243.90      370.20     79.06 o 
 -21   1   6    21849.71    20135.38    516.97 o 
 -19   1   6      221.96      221.21     67.95 o 
 -17   1   6    22390.32    21477.56    472.04 o 
 -15   1   6      501.01      612.34     79.79 o 
 -13   1   6     9165.87     8759.82    271.67 o 
 -11   1   6    34511.66    36761.26    520.48 o 
  -9   1   6    15304.68    15949.86    329.38 o 
  -7   1   6     7461.97     7522.82    147.68 o 
  -5   1   6    18173.19    17656.41    272.40 o 
  -3   1   6     7822.60     7561.62    227.52 o 
  -1   1   6     3370.40     2924.17    146.35 o 
   1   1   6    34910.06    36004.94    511.10 o 
   3   1   6     7118.91     6453.78    226.80 o 
   5   1   6    26541.00    26888.51    482.71 o 
   7   1   6     2834.71     2697.43    164.11 o 
   9   1   6    16827.36    16826.42    496.96 o 
  11   1   6     6400.25     6784.29    281.62 o 
  13   1   6    17005.85    17009.83    702.46 o 
  15   1   6       13.34      -32.76     32.76 o 
  17   1   6    13490.46    13224.40    273.67 o 
  19   1   6      204.43      154.04     53.64 o 
  21   1   6    11246.75    11104.06    250.64 o 
  23   1   6      102.49      128.86     83.96 o 
  25   1   6     3431.32     3763.93    149.65 o 
  27   1   6       22.26       70.41     45.74 o 
  29   1   6     1382.84     1400.23     93.56 o 
 -40   2   6     3651.97     3425.98    274.10 o 
 -38   2   6      258.53      250.31     45.90 o 
 -36   2   6     3771.72     3770.76    197.44 o 
 -34   2   6      895.12     1068.10     88.75 o 
 -32   2   6     5587.72     5371.25    117.99 o 
 -30   2   6     5148.88     5197.13    117.10 o 
 -28   2   6      848.75      770.33     47.16 o 
 -26   2   6     4229.20     4047.80    107.10 o 
 -24   2   6    14891.25    14236.42    470.95 o 
 -22   2   6     4597.85     4319.55    253.30 o 
 -20   2   6    13016.27    12251.45    396.39 o 
 -18   2   6     2280.65     1765.91    145.15 o 
 -16   2   6       19.59       58.81     30.27 o 
 -14   2   6      546.14      451.47     52.52 o 
 -12   2   6     5818.45     6017.85    173.82 o 
 -10   2   6    15807.96    15923.94    233.94 o 
  -8   2   6     4261.49     4318.79    118.11 o 
  -6   2   6    37146.17    39753.90    463.96 o 
  -4   2   6       73.46      106.67     25.43 o 
  -2   2   6     4754.18     4671.36    184.74 o 
   0   2   6     9990.65    10559.10    277.45 o 
   2   2   6    27330.78    28282.40    461.60 o 
   4   2   6     2643.89     2455.00    140.82 o 
   6   2   6    41530.86    42242.97   1898.29 o 
   8   2   6     2519.16     2266.16    150.15 o 
  10   2   6    13696.64    12902.83    602.04 o 
  12   2   6     2860.57     2827.38    293.19 o 
  14   2   6     9506.80     9388.29    280.39 o 
  16   2   6     2838.97     2621.73    163.48 o 
  18   2   6     9198.29     9261.56    341.73 o 
  20   2   6     2701.12     2398.35    185.57 o 
  22   2   6     4511.75     4862.01    245.49 o 
  24   2   6     1375.29     1445.39    137.32 o 
  26   2   6      291.70      353.77     73.10 o 
  28   2   6      643.23      634.66     78.09 o 
  30   2   6      394.31      325.83     45.96 o 
 -39   3   6      124.74      117.65     49.69 o 
 -37   3   6     2419.34     2233.28     74.82 o 
 -35   3   6     2045.69     2071.02     81.89 o 
 -33   3   6     5299.96     5356.79    167.49 o 
 -31   3   6     1044.51     1053.46     85.81 o 
 -29   3   6      128.36      100.95     33.57 o 
 -27   3   6      749.41      801.83     58.34 o 
 -25   3   6    10094.78    10610.33    169.86 o 
 -23   3   6       63.17       40.77    162.77 o 
 -21   3   6    33588.01    32290.73    663.50 o 
 -19   3   6     4559.89     4998.37    196.98 o 
 -17   3   6     6223.60     6106.94    253.82 o 
 -15   3   6       51.78      169.50     38.36 o 
 -13   3   6    16318.67    16364.36    278.15 o 
 -11   3   6     3754.39     3863.99    143.81 o 
  -9   3   6     2224.12     2164.66     89.69 o 
  -7   3   6     8592.17     9466.38    240.07 o 
  -5   3   6    52610.75    54187.29    577.30 o 
  -3   3   6    26913.63    26999.07    499.92 o 
  -1   3   6     4678.06     4071.50    200.61 o 
   1   3   6     1794.96     1508.54    130.06 o 
   3   3   6     3758.46     3654.78    290.92 o 
   5   3   6     8135.34     7332.28    426.52 o 
   7   3   6     6672.70     6271.01    410.48 o 
   9   3   6     4377.23     4135.94    350.86 o 
  11   3   6     2443.32     2315.75    273.73 o 
  13   3   6     7441.20     7222.54    249.57 o 
  15   3   6      386.40      383.21     70.91 o 
  17   3   6     7245.35     6640.37    287.35 o 
  19   3   6     2721.17     2413.92    186.32 o 
  21   3   6     4013.93     3748.79    222.14 o 
  23   3   6     2913.67     2608.50    175.88 o 
  25   3   6      138.66      126.48     59.99 o 
  27   3   6        0.58      -44.42     44.42 o 
  29   3   6      156.15      249.11     46.74 o 
 -38   4   6      476.69      463.78     38.29 o 
 -36   4   6      611.46      689.71     46.42 o 
 -34   4   6       14.28        2.50     28.20 o 
 -32   4   6     1287.58     1393.10     73.98 o 
 -30   4   6      255.45      312.24     44.00 o 
 -28   4   6        4.66       34.22     35.22 o 
 -26   4   6     3617.03     3662.68    100.16 o 
 -24   4   6     2520.32     2796.66     79.02 o 
 -22   4   6    13261.16    13680.87    182.39 o 
 -20   4   6     4562.79     4463.89    176.79 o 
 -18   4   6     5187.56     5413.72    224.37 o 
 -16   4   6     6277.74     7061.90    270.58 o 
 -14   4   6     5699.99     5267.73    214.47 o 
 -12   4   6      514.94      382.75     69.80 o 
 -10   4   6     5651.87     5666.36    198.04 o 
  -8   4   6     5890.97     6658.57    217.88 o 
  -6   4   6    11247.94    11585.40    341.12 o 
  -4   4   6       84.03       42.59     30.61 o 
  -2   4   6     7342.07     7272.64    282.85 o 
   0   4   6     4857.85     5393.15    252.80 o 
   2   4   6     5257.77     4859.30    248.09 o 
   4   4   6       55.60      180.71     69.20 o 
   6   4   6     2927.92     2630.93    273.76 o 
   8   4   6      376.09      312.58    101.28 o 
  10   4   6      787.25      345.50    105.69 o 
  12   4   6        7.50      -38.05     38.05 o 
  14   4   6     6274.53     6039.22    187.33 o 
  16   4   6     2760.07     2625.78    128.61 o 
  18   4   6     1101.92      969.48     80.84 o 
  20   4   6     1316.31     1270.41    135.10 o 
  22   4   6     1813.01     1764.24    144.70 o 
  24   4   6       60.56       80.25     53.44 o 
  26   4   6       25.23       -1.09     42.19 o 
  28   4   6      318.90      448.03     49.17 o 
 -37   5   6      413.67      430.40     42.19 o 
 -35   5   6      299.44      376.00     46.21 o 
 -33   5   6       29.09       81.56     28.44 o 
 -31   5   6      127.64       91.96     29.83 o 
 -29   5   6     1763.94     1860.87     83.19 o 
 -27   5   6      274.05      234.58     41.52 o 
 -25   5   6     1288.28     1177.48     67.39 o 
 -23   5   6      225.96      214.04     50.04 o 
 -21   5   6      315.03      320.84     45.69 o 
 -19   5   6     1532.55     1644.63     83.82 o 
 -17   5   6       44.04       28.67     39.08 o 
 -15   5   6     1548.68     1841.14    138.52 o 
 -13   5   6     1103.52     1047.07    103.91 o 
 -11   5   6       50.27       83.57     45.86 o 
  -9   5   6      314.08      297.73     74.21 o 
  -7   5   6     1044.49     1284.52    195.31 o 
  -5   5   6       97.78      -10.21     44.89 o 
  -3   5   6      681.20      641.05     92.74 o 
  -1   5   6     4040.34     3964.33    226.02 o 
   1   5   6     3656.53     3580.29    225.49 o 
   3   5   6      646.23      652.56     96.51 o 
   5   5   6     2149.29     2123.15    249.23 o 
   7   5   6        8.78      -34.81     36.45 o 
   9   5   6     4835.59     4667.17    143.57 o 
  11   5   6     3842.72     3823.26    135.91 o 
  13   5   6     3219.82     2908.85    132.12 o 
  15   5   6     1266.60     1175.80     89.60 o 
  17   5   6        6.61      -67.04     67.04 o 
  19   5   6      472.81      446.57     60.18 o 
  21   5   6      342.99      318.95     50.14 o 
  23   5   6      330.07      308.94     61.37 o 
  25   5   6      794.57      839.65     76.11 o 
 -36   6   6       76.45       36.47     28.50 o 
 -34   6   6       21.19       14.29     25.72 o 
 -32   6   6       67.72       63.96     35.55 o 
 -30   6   6      122.59       63.42     40.20 o 
 -28   6   6      182.77      198.60     46.59 o 
 -26   6   6       10.05       39.61     41.09 o 
 -24   6   6       80.74      105.56     44.14 o 
 -22   6   6       63.00      105.09     45.49 o 
 -20   6   6       71.45       64.70     36.41 o 
 -18   6   6      440.72      354.13     46.27 o 
 -16   6   6      121.57      216.85     44.64 o 
 -14   6   6      703.01      730.89     71.36 o 
 -12   6   6      314.55      398.27     56.52 o 
 -10   6   6     3248.79     3081.81    328.75 o 
  -8   6   6       33.28       67.54     51.59 o 
  -6   6   6      104.79       -4.47     75.89 o 
  -4   6   6     2168.41     2149.38    281.92 o 
  -2   6   6      235.74      189.47     99.39 o 
   0   6   6      794.22      865.11     90.41 o 
   2   6   6       50.37      151.41     98.19 o 
   4   6   6     3064.60     3215.70    148.73 o 
   6   6   6        0.67        4.52     43.51 o 
   8   6   6      926.43      914.35     81.81 o 
  10   6   6       63.68      -65.68     65.68 o 
  12   6   6      508.75      452.30     96.49 o 
  14   6   6       36.86     -109.91    109.91 o 
  16   6   6      450.55      464.98     57.66 o 
  18   6   6      160.98       98.78     40.01 o 
  20   6   6        3.49      -36.82     36.82 o 
  22   6   6      190.96      170.91     29.29 o 
 -33   7   6      211.49      220.82     43.39 o 
 -31   7   6      748.95      740.94     48.91 o 
 -29   7   6      445.77      480.68     78.20 o 
 -27   7   6      271.47      319.83     47.52 o 
 -25   7   6        3.14      -32.80     35.46 o 
 -23   7   6       20.94       95.76     60.96 o 
 -21   7   6       31.59       58.60     62.18 o 
 -19   7   6       56.52       81.42     61.79 o 
 -17   7   6      204.44       57.71     62.05 o 
 -15   7   6      376.05      420.79     72.78 o 
 -13   7   6        3.01      -62.27     74.11 o 
 -11   7   6      962.00      922.30     73.91 o 
  -9   7   6      747.14      680.51     65.32 o 
  -7   7   6      550.04      421.23     68.36 o 
  -5   7   6      706.22      659.39     65.92 o 
  -3   7   6     3725.75     3560.12    181.58 o 
  -1   7   6     1811.73     1679.53    128.57 o 
   1   7   6        0.31        5.32     50.74 o 
   3   7   6      160.52       84.32     71.73 o 
   5   7   6     3485.27     2952.97    165.15 o 
   7   7   6       38.53      -52.54     52.54 o 
   9   7   6      155.38      129.13     74.98 o 
  11   7   6     1047.33      889.52    116.46 o 
  13   7   6      132.29       67.32     64.59 o 
  15   7   6      239.60      215.91     76.17 o 
  17   7   6      136.01      149.40     58.44 o 
  19   7   6      609.09      458.28     73.40 o 
  21   7   6       40.07       72.60     35.45 o 
 -30   8   6       17.43      -13.38     32.90 o 
 -28   8   6      915.71      878.72     54.54 o 
 -26   8   6        6.79       39.42     27.98 o 
 -24   8   6      638.59      627.46     58.80 o 
 -22   8   6      190.19      185.82     50.32 o 
 -20   8   6      730.72      736.11     67.34 o 
 -18   8   6       17.62       40.59     36.40 o 
 -16   8   6      633.20      575.40     95.42 o 
 -14   8   6     3436.49     3321.46    197.16 o 
 -12   8   6      439.07      405.60     66.88 o 
 -10   8   6     2942.60     2544.60    128.34 o 
  -8   8   6       10.34       12.50     47.61 o 
  -6   8   6      215.64      139.75     47.35 o 
  -4   8   6     1496.76     1505.97    100.63 o 
  -2   8   6      965.42      983.49     68.82 o 
   0   8   6     1019.64     1087.69     89.64 o 
   2   8   6      298.27      284.40     60.24 o 
   4   8   6     1416.64     1323.98     97.71 o 
   6   8   6       83.22       35.19     69.13 o 
   8   8   6       24.61        1.21     55.26 o 
  10   8   6      150.47      126.07     66.92 o 
  12   8   6       11.76      -56.75     56.75 o 
  14   8   6      611.80      584.58     85.22 o 
  16   8   6       92.57      115.77     55.35 o 
  18   8   6      820.54      927.57     81.83 o 
 -25   9   6      780.00      846.91     88.79 o 
 -23   9   6      178.49      213.23     34.49 o 
 -21   9   6      715.21      766.00     54.25 o 
 -19   9   6       51.88       66.26     51.03 o 
 -17   9   6      389.87      494.48     81.02 o 
 -15   9   6        3.71      -20.80     56.44 o 
 -13   9   6      352.66      322.91     81.98 o 
 -11   9   6        1.00        0.19     59.01 o 
  -9   9   6     1387.16     1372.80     94.82 o 
  -7   9   6        9.62      -31.95     49.31 o 
  -5   9   6        4.62      -35.01     44.74 o 
  -3   9   6     2141.67     2101.76     87.93 o 
  -1   9   6      114.28       92.42     36.80 o 
   1   9   6     2451.49     2449.46     95.25 o 
   3   9   6      782.60      738.20     57.40 o 
   5   9   6     1499.30     1510.92     85.59 o 
   7   9   6       67.63       77.90     71.42 o 
   9   9   6     2278.02     2351.61    109.92 o 
  11   9   6      327.81      356.50     44.61 o 
  13   9   6      811.98      958.43    101.31 o 
  15   9   6       75.94       63.45     38.51 o 
 -22  10   6      450.86      548.49     50.63 o 
 -20  10   6       75.77      153.33     43.94 o 
 -18  10   6      621.06      689.57     72.09 o 
 -16  10   6        4.70       39.75     45.58 o 
 -14  10   6      449.90      557.02     75.92 o 
 -12  10   6      223.17      298.08     62.72 o 
 -10  10   6     1046.77     1185.74    108.80 o 
  -8  10   6      312.05      354.81     71.27 o 
  -6  10   6      217.92      183.73     46.23 o 
  -4  10   6      112.91       98.71     39.84 o 
  -2  10   6      993.62     1065.96     74.81 o 
   0  10   6      216.86      231.37     46.28 o 
   2  10   6     1989.38     1867.89     68.88 o 
   4  10   6      181.00      130.47     32.82 o 
   6  10   6     2517.17     2598.29    150.17 o 
   8  10   6      540.14      543.02     46.21 o 
  10  10   6     2684.29     2420.86    101.61 o 
 -13  11   6     1384.48     1520.79     82.66 o 
 -11  11   6      507.32      485.22     56.56 o 
  -9  11   6     1694.59     1715.33     94.87 o 
  -7  11   6      985.63      913.84     73.92 o 
  -5  11   6     1281.97     1320.33     84.53 o 
  -3  11   6      617.89      557.74     58.91 o 
 -41   1   7      109.00       36.97     46.17 o 
 -39   1   7      540.78      574.74     42.62 o 
 -37   1   7      453.50      451.87     53.82 o 
 -35   1   7      512.54      455.06     49.95 o 
 -33   1   7      445.10      452.43     42.41 o 
 -31   1   7     1093.93     1118.82     69.42 o 
 -29   1   7      160.79      139.33     34.98 o 
 -27   1   7       43.52       76.33     23.40 o 
 -25   1   7     4124.17     3715.12    425.31 o 
 -23   1   7      230.60      208.43     80.90 o 
 -21   1   7      379.53      505.56    110.58 o 
 -19   1   7     5213.04     4982.14    246.84 o 
 -17   1   7     2123.86     2439.96    166.15 o 
 -15   1   7      468.56      502.64     79.39 o 
 -13   1   7      669.07      878.22     63.78 o 
 -11   1   7     8829.69     9850.77    242.15 o 
  -9   1   7    18745.05    20252.72    260.79 o 
  -7   1   7      461.73      586.70     50.04 o 
  -5   1   7    41844.04    44552.60    598.67 o 
  -3   1   7    20916.94    23026.04    433.27 o 
  -1   1   7     5274.89     5062.60    208.73 o 
   1   1   7     7811.93     7969.15    268.01 o 
   3   1   7     7623.31     7988.44    274.08 o 
   5   1   7     5186.46     5896.77    245.83 o 
   7   1   7     1242.84     1200.30    118.65 o 
   9   1   7       87.40      172.65     80.61 o 
  11   1   7      939.74      994.42    120.28 o 
  13   1   7      659.98      669.45     62.74 o 
  15   1   7       27.95      -75.48     75.48 o 
  17   1   7     5488.39     5331.34    180.65 o 
  19   1   7      417.51      292.08     60.18 o 
  21   1   7      205.72      159.26     51.31 o 
  23   1   7      107.19       14.81     61.78 o 
  25   1   7      491.01      547.87     84.06 o 
  27   1   7      680.93      720.42     77.75 o 
 -42   2   7      141.73       77.83     32.00 o 
 -40   2   7      148.41      149.80     33.45 o 
 -38   2   7     1770.63     1698.01     87.45 o 
 -36   2   7        1.94       63.87     26.02 o 
 -34   2   7      637.28      661.75     54.57 o 
 -32   2   7     3123.63     3044.78    107.37 o 
 -30   2   7      764.40      738.64     50.77 o 
 -28   2   7     1700.52     1688.02     64.27 o 
 -26   2   7     1687.17     1851.35     64.50 o 
 -24   2   7     1012.60      753.88    155.20 o 
 -22   2   7      109.00       75.70     44.36 o 
 -20   2   7    12091.56    11571.72    413.59 o 
 -18   2   7       36.34      -22.91     82.55 o 
 -16   2   7     1525.40     1361.20    124.15 o 
 -14   2   7        1.95        6.75     28.76 o 
 -12   2   7      359.36      375.72     49.75 o 
 -10   2   7     2337.82     2481.35     98.13 o 
  -8   2   7     8297.47     8664.06    176.63 o 
  -6   2   7     4641.13     5513.49    175.05 o 
  -4   2   7     8197.02     8674.52    221.12 o 
  -2   2   7      180.46      297.45     62.99 o 
   0   2   7       67.08       87.06     36.01 o 
   2   2   7       60.55      273.31    132.30 o 
   4   2   7     6011.27     6026.06    243.90 o 
   6   2   7     3004.61     3533.41    190.90 o 
   8   2   7    10299.66    10495.37    553.88 o 
  10   2   7     2876.29     2961.02    303.88 o 
  12   2   7      121.72      156.71    115.87 o 
  14   2   7      165.69      149.26    142.49 o 
  16   2   7     1066.03      881.35    121.06 o 
  18   2   7      613.75      548.20    103.56 o 
  20   2   7       42.98       18.94     68.58 o 
  22   2   7     1166.98     1089.98    130.95 o 
  24   2   7        2.35       66.55     53.39 o 
  26   2   7      475.92      395.79     67.42 o 
  28   2   7      148.98       95.60     37.80 o 
 -41   3   7        1.24       18.98     27.91 o 
 -39   3   7       40.13        4.96     41.15 o 
 -37   3   7        0.17       50.36     24.94 o 
 -35   3   7      589.78      572.19     49.41 o 
 -33   3   7       73.86       75.81     29.00 o 
 -31   3   7     2281.67     2243.22     81.30 o 
 -29   3   7      664.97      653.24     55.93 o 
 -27   3   7     7892.19     7678.31    150.29 o 
 -25   3   7     1868.79     1967.41     77.27 o 
 -23   3   7     4838.47     4432.57    219.00 o 
 -21   3   7     5457.48     5620.76    281.21 o 
 -19   3   7    14453.85    14063.18    478.55 o 
 -17   3   7     3031.21     3238.57    138.34 o 
 -15   3   7    18498.45    20253.37    366.26 o 
 -13   3   7    10164.74    10333.68    224.50 o 
 -11   3   7     3190.27     3116.52    115.17 o 
  -9   3   7     6462.91     7248.65    221.48 o 
  -7   3   7     2395.36     2384.07    129.17 o 
  -5   3   7      452.16      369.52     66.23 o 
  -3   3   7     1445.47     1455.27    127.92 o 
  -1   3   7      147.09        4.19     24.96 o 
   1   3   7      817.68      744.00    142.76 o 
   3   3   7     7986.82     8021.96    458.11 o 
   5   3   7     1355.33     1405.18    197.81 o 
   7   3   7     9944.45     9940.43    547.08 o 
   9   3   7        1.37       -0.63     40.49 o 
  11   3   7      901.56      921.65     74.32 o 
  13   3   7      938.83      818.37    100.14 o 
  15   3   7     9840.31     9505.89    347.65 o 
  17   3   7     2830.16     2701.64    189.71 o 
  19   3   7     3933.08     3229.68    207.80 o 
  21   3   7     1358.37     1144.96    127.73 o 
  23   3   7     1406.39     1325.34    123.97 o 
  25   3   7       32.03      -36.73     48.30 o 
  27   3   7     2044.31     2458.57    115.26 o 
 -40   4   7     1048.29     1166.51     67.42 o 
 -38   4   7      576.79      707.37     70.85 o 
 -36   4   7     1891.45     2030.94     73.39 o 
 -34   4   7      328.24      322.65     40.69 o 
 -32   4   7       15.90       -0.03     41.60 o 
 -30   4   7       31.34       35.13     32.94 o 
 -28   4   7     3240.04     3057.27     93.74 o 
 -26   4   7      105.86       53.01     28.49 o 
 -24   4   7    11417.69    11482.16    153.88 o 
 -22   4   7     2599.27     2530.73     82.23 o 
 -20   4   7     6026.02     5865.96    310.64 o 
 -18   4   7     5499.69     5611.11    326.95 o 
 -16   4   7     8794.66     8571.74    301.88 o 
 -14   4   7       24.55       61.50     52.37 o 
 -12   4   7    12998.32    13329.96    420.32 o 
 -10   4   7     2302.31     2425.81    138.73 o 
  -8   4   7    50208.46    49585.16    808.32 o 
  -6   4   7       16.40      160.22     87.29 o 
  -4   4   7    44878.76    44253.38    939.43 o 
  -2   4   7       19.28      -24.31    105.93 o 
   0   4   7    10486.29     9610.92    355.37 o 
   2   4   7     2304.81     2132.38    238.39 o 
   4   4   7     8617.01     7541.76    470.95 o 
   6   4   7     1674.32     1452.08    210.46 o 
   8   4   7     2716.83     2697.71    111.60 o 
  10   4   7     2541.85     2370.60    190.98 o 
  12   4   7     2140.16     2229.45    119.63 o 
  14   4   7     5648.60     5569.11    183.34 o 
  16   4   7      803.00      857.85     79.05 o 
  18   4   7     3161.14     3241.10    198.88 o 
  20   4   7      229.07      220.46     76.51 o 
  22   4   7      763.14      775.09    101.16 o 
  24   4   7      544.57      607.25     78.42 o 
  26   4   7     1912.71     2358.88    108.49 o 
 -37   5   7       11.55       15.41     22.09 o 
 -35   5   7     4227.56     4495.29    126.16 o 
 -33   5   7       25.51       78.77     41.35 o 
 -31   5   7     1442.33     1429.76     70.65 o 
 -29   5   7      643.46      566.31     50.51 o 
 -27   5   7     2629.91     2662.09     98.71 o 
 -25   5   7     4839.88     4537.63    163.05 o 
 -23   5   7     5234.28     5137.11    168.29 o 
 -21   5   7     1663.03     1503.29     85.79 o 
 -19   5   7     4541.08     4410.44    122.97 o 
 -17   5   7     5322.55     5433.39    247.05 o 
 -15   5   7    12365.62    12567.12    361.66 o 
 -13   5   7      442.68      597.75    102.06 o 
 -11   5   7     3690.47     3310.32    232.75 o 
  -9   5   7    14704.31    13942.05    637.59 o 
  -7   5   7     6167.60     6146.77    433.00 o 
  -5   5   7    17500.58    17907.39   1226.06 o 
  -3   5   7    12349.74    12167.01    407.26 o 
  -1   5   7    15543.91    15093.48    463.84 o 
   1   5   7     4143.00     3936.41    244.36 o 
   3   5   7    13179.37    13298.30    629.09 o 
   5   5   7     1695.49     1588.65     88.34 o 
   7   5   7     7145.88     6892.07    147.74 o 
   9   5   7     1756.23     1595.69    114.03 o 
  11   5   7     9489.38     9278.20    500.59 o 
  13   5   7      736.01      708.45     74.42 o 
  15   5   7     5052.71     4988.33    183.05 o 
  17   5   7        1.66       22.66     37.67 o 
  19   5   7     2448.09     2504.30    108.70 o 
  21   5   7      277.19      306.19     66.94 o 
  23   5   7     1540.14     1819.38    105.62 o 
  25   5   7      314.60      365.86     42.78 o 
 -36   6   7      480.47      446.87     53.68 o 
 -34   6   7     1581.89     1671.39     73.32 o 
 -32   6   7      854.98      945.01     65.60 o 
 -30   6   7     2085.04     2070.39    153.20 o 
 -28   6   7     1561.48     1529.10     92.12 o 
 -26   6   7      932.30      970.67     80.84 o 
 -24   6   7     6881.06     6444.38    186.73 o 
 -22   6   7     1446.34     1437.40     94.41 o 
 -20   6   7     8758.13     8887.82    214.59 o 
 -18   6   7      339.12      335.48     47.95 o 
 -16   6   7    15627.63    15684.05    242.19 o 
 -14   6   7        0.85      -21.16     41.12 o 
 -12   6   7    15157.69    14851.07    221.03 o 
 -10   6   7       36.10      100.56     36.02 o 
  -8   6   7     6299.88     6548.62    225.25 o 
  -6   6   7      220.33      294.93     63.49 o 
  -4   6   7    10536.71    10130.44    287.46 o 
  -2   6   7     2440.89     2491.88    118.37 o 
   0   6   7     4332.36     4389.16    144.04 o 
   2   6   7      155.23       77.90     44.75 o 
   4   6   7     5225.92     5353.33    230.01 o 
   6   6   7     1406.49     1445.65     96.86 o 
   8   6   7     7585.76     7004.72    291.46 o 
  10   6   7     3108.83     2939.29    196.20 o 
  12   6   7     3968.40     3986.24    194.14 o 
  14   6   7      390.02      399.35     56.70 o 
  16   6   7     2106.78     2151.22    101.65 o 
  18   6   7     4273.48     4674.13    134.66 o 
  20   6   7     1198.86     1319.40    136.12 o 
  22   6   7     3197.72     3215.78    106.34 o 
 -33   7   7       59.09       54.17     34.59 o 
 -31   7   7     1585.39     1681.09    130.33 o 
 -29   7   7      258.56      295.37     33.03 o 
 -27   7   7     1950.79     2138.39     77.54 o 
 -25   7   7      102.91      106.14     39.09 o 
 -23   7   7     6309.08     6493.63    311.62 o 
 -21   7   7      535.01      577.50     62.14 o 
 -19   7   7     9967.11     9796.21    337.50 o 
 -17   7   7      536.98      579.53     54.84 o 
 -15   7   7      553.12      572.01     96.67 o 
 -13   7   7     2481.82     2457.50    121.88 o 
 -11   7   7     9046.94     9301.76    228.80 o 
  -9   7   7     6178.14     5828.34    183.78 o 
  -7   7   7     9385.65     9122.56    309.24 o 
  -5   7   7     6824.06     6681.80    195.30 o 
  -3   7   7    10737.36    10656.72    520.94 o 
  -1   7   7     2754.59     2521.27    188.02 o 
   1   7   7     2811.36     2784.22    187.33 o 
   3   7   7      291.76      300.95     87.08 o 
   5   7   7        7.36      -43.63     43.63 o 
   7   7   7    10559.76     9365.14    344.25 o 
   9   7   7      252.45      177.87     75.73 o 
  11   7   7     4799.76     4606.30    233.52 o 
  13   7   7       94.63       83.04     60.39 o 
  15   7   7      953.25      848.88     98.94 o 
  17   7   7      385.26      336.88     68.63 o 
  19   7   7      454.49      438.30     60.28 o 
 -30   8   7      629.08      650.41     63.68 o 
 -28   8   7     3713.06     4127.07    234.62 o 
 -26   8   7       61.15      115.76     32.32 o 
 -24   8   7     3161.37     3078.47    111.50 o 
 -22   8   7      354.86      310.79     45.50 o 
 -20   8   7     3718.72     3481.53    126.46 o 
 -18   8   7     2799.84     2476.66    164.47 o 
 -16   8   7     2692.65     2629.94    174.58 o 
 -14   8   7      200.52      231.27     77.05 o 
 -12   8   7     5092.50     5113.45    173.89 o 
 -10   8   7      442.32      384.70     80.62 o 
  -8   8   7     6693.21     6685.43    198.55 o 
  -6   8   7        1.51      -26.24     48.45 o 
  -4   8   7    11296.69    11021.16    252.31 o 
  -2   8   7     2087.55     2073.54    115.34 o 
   0   8   7     6110.64     6187.07    210.89 o 
   2   8   7       31.35       27.22     41.04 o 
   4   8   7       15.10       23.63     43.43 o 
   6   8   7     2939.95     2816.94    182.93 o 
   8   8   7     1422.61     1346.01    129.24 o 
  10   8   7     2065.90     1895.13    146.55 o 
  12   8   7     2705.42     2764.10    161.92 o 
  14   8   7      304.58      288.72     63.90 o 
  16   8   7      474.64      518.61     67.73 o 
  18   8   7      128.49       73.47     32.08 o 
 -25   9   7      797.08      721.09    134.19 o 
 -23   9   7     1538.00     1513.13    126.12 o 
 -21   9   7     1069.80     1237.66     98.07 o 
 -19   9   7     2155.86     2392.81    142.66 o 
 -17   9   7      483.01      443.74     79.24 o 
 -15   9   7     1373.07     1362.95    125.42 o 
 -13   9   7     1783.92     1788.08    139.24 o 
 -11   9   7      732.11      706.64    104.15 o 
  -9   9   7     3125.13     3065.39    130.90 o 
  -7   9   7      389.16      374.16     63.56 o 
  -5   9   7     1944.69     2021.35    110.69 o 
  -3   9   7      453.34      456.34     49.17 o 
  -1   9   7     1427.83     1579.66     76.97 o 
   1   9   7       15.50       33.02     31.82 o 
   3   9   7     1309.55     1420.47     70.90 o 
   5   9   7        1.08       16.21     33.55 o 
   7   9   7     1851.01     2048.55    178.14 o 
   9   9   7      150.65      211.76     80.67 o 
  11   9   7     1022.12     1045.00     89.45 o 
  13   9   7      328.76      347.26     53.71 o 
 -22  10   7      156.97      113.94     29.79 o 
 -20  10   7      552.01      669.18     61.18 o 
 -18  10   7       36.09       -6.92     31.27 o 
 -16  10   7      959.34     1001.56     86.31 o 
 -14  10   7       47.33       60.35     42.21 o 
 -12  10   7      468.87      603.01     78.34 o 
 -10  10   7      247.08      197.96     58.50 o 
  -8  10   7     1291.64     1428.42    116.76 o 
  -6  10   7      198.89      230.05     64.23 o 
  -4  10   7     3150.52     3331.99    116.84 o 
  -2  10   7      433.80      335.66     48.51 o 
   0  10   7     2227.28     2386.47     72.16 o 
   2  10   7      536.69      601.93     51.16 o 
   4  10   7     1321.75     1304.88     61.17 o 
   6  10   7      155.10      131.44     38.29 o 
   8  10   7      522.68      425.13     47.76 o 
 -13  11   7        1.12      -23.96     23.96 o 
 -11  11   7       22.07      -17.59     27.85 o 
  -9  11   7     2595.34     2917.05    110.48 o 
  -7  11   7      189.52      220.93     43.39 o 
  -5  11   7      170.82      143.40     37.63 o 
 -40   0   8     2553.57     2456.43     86.24 o 
 -38   0   8      572.22      573.71     57.42 o 
 -36   0   8      371.15      429.63     56.09 o 
 -34   0   8    10584.39    10144.04    335.49 o 
 -32   0   8      440.55      342.58     86.85 o 
 -30   0   8    17093.10    15831.98    644.07 o 
 -28   0   8     7473.95     7457.71    196.66 o 
 -26   0   8    12817.97    12370.88    265.84 o 
 -24   0   8      738.38      774.49    176.87 o 
 -22   0   8    19836.70    19654.41    750.65 o 
 -20   0   8       14.13      -67.66     67.66 o 
 -18   0   8     5016.64     4164.65    315.91 o 
 -16   0   8        8.36      123.12     67.63 o 
 -14   0   8     9386.64     8281.46    405.47 o 
 -12   0   8     6117.16     5962.84    337.05 o 
 -10   0   8    19577.13    20092.74    484.00 o 
  -8   0   8     8730.53     9500.63    578.62 o 
  -6   0   8    35664.68    36170.00    830.41 o 
  -4   0   8      789.47      682.56    122.29 o 
  -2   0   8    61140.33    59238.31   1065.09 o 
   0   0   8      884.60      772.66    128.12 o 
   2   0   8     9443.85    10011.70    465.70 o 
   4   0   8    36231.88    37760.28    933.75 o 
   6   0   8     9730.30    10538.24    512.15 o 
   8   0   8    17062.41    17481.66    679.92 o 
  10   0   8    15002.25    15046.90    650.73 o 
  12   0   8    15425.42    15662.59   1022.60 o 
  14   0   8     4859.86     4341.49    234.74 o 
  16   0   8    14012.19    12300.50    394.00 o 
  18   0   8       68.16        4.48     54.52 o 
  20   0   8      776.92      690.42    103.08 o 
  22   0   8        4.64      -49.21     52.46 o 
  24   0   8     4695.92     4935.76    188.51 o 
  26   0   8      433.73      391.51     51.29 o 
 -41   1   8     2797.88     2628.15    101.12 o 
 -39   1   8        1.35      -12.55     22.00 o 
 -37   1   8      838.83      793.32     46.96 o 
 -35   1   8        0.96      -13.73     29.34 o 
 -33   1   8     3804.42     3733.46    100.80 o 
 -31   1   8      863.88      897.79     61.85 o 
 -29   1   8    10559.24     9962.85    186.01 o 
 -27   1   8      786.97      764.88     48.88 o 
 -25   1   8     8396.70     8164.78    223.73 o 
 -23   1   8     2738.08     2436.50    192.85 o 
 -21   1   8     9404.53     8546.59    342.96 o 
 -19   1   8     7064.42     6399.54    285.95 o 
 -17   1   8    10024.06     9148.85    474.74 o 
 -15   1   8    24646.18    23856.29    496.20 o 
 -13   1   8    10823.61    10547.82    318.21 o 
 -11   1   8    26867.64    28340.07    509.78 o 
  -9   1   8      223.35      141.56     42.69 o 
  -7   1   8    58907.63    60530.67    764.95 o 
  -5   1   8       18.50       44.26     30.74 o 
  -3   1   8    21107.59    22858.69    469.82 o 
  -1   1   8     8051.85     8785.13    298.41 o 
   1   1   8    28042.31    27757.01    540.70 o 
   3   1   8     3065.43     3130.35    187.34 o 
   5   1   8    20232.72    19665.56    544.99 o 
   7   1   8       61.77       21.58     42.97 o 
   9   1   8    16711.40    17306.69    770.79 o 
  11   1   8      313.92      287.03     54.56 o 
  13   1   8    19618.80    19128.17    331.65 o 
  15   1   8        3.80        7.91     72.74 o 
  17   1   8     9238.04     8896.18    332.17 o 
  19   1   8       47.58       46.96     41.26 o 
  21   1   8     1642.24     1511.83     92.84 o 
  23   1   8     1011.52      939.47    105.87 o 
  25   1   8     2268.32     2377.94    126.72 o 
 -42   2   8       66.27       40.81     31.47 o 
 -40   2   8      450.04      410.51     43.08 o 
 -38   2   8      437.69      442.22     50.33 o 
 -36   2   8     1486.16     1509.92     61.94 o 
 -34   2   8     2262.89     2286.52     79.60 o 
 -32   2   8     2675.42     2337.14     83.15 o 
 -30   2   8     2477.86     2345.71     96.55 o 
 -28   2   8      421.02      301.70     58.58 o 
 -26   2   8      554.07      458.80     41.13 o 
 -24   2   8      804.20      797.64    118.88 o 
 -22   2   8     8091.28     6939.76    319.29 o 
 -20   2   8     1522.90     1318.59    132.89 o 
 -18   2   8    24731.79    23259.11   1316.20 o 
 -16   2   8      687.36      662.20     87.04 o 
 -14   2   8     6934.98     6576.14    211.94 o 
 -12   2   8     4741.09     4980.88    148.77 o 
 -10   2   8    34898.89    36733.23    544.75 o 
  -8   2   8    33754.18    38630.69    547.87 o 
  -6   2   8    13989.82    16199.19    887.61 o 
  -4   2   8     7790.97     7610.54    326.38 o 
  -2   2   8    18363.49    18654.09    779.88 o 
   0   2   8     7509.91     7873.78    285.82 o 
   2   2   8    16425.12    16383.96    949.05 o 
   4   2   8    10370.29    10956.00    737.75 o 
   6   2   8     2018.97     1795.51    235.89 o 
   8   2   8     5269.44     5147.21    406.83 o 
  10   2   8     9319.30     9306.19    285.18 o 
  12   2   8     9251.94     8998.05    476.49 o 
  14   2   8     2368.14     2216.41    179.66 o 
  16   2   8      180.34      207.63     77.45 o 
  18   2   8     2028.44     1921.22    164.72 o 
  20   2   8     1612.80     1561.13    150.66 o 
  22   2   8      426.70      365.79     78.74 o 
  24   2   8     2950.25     3225.18    164.34 o 
  26   2   8      159.68      161.00     42.42 o 
 -41   3   8      503.21      590.51     42.92 o 
 -39   3   8       49.73        1.82     43.38 o 
 -37   3   8     1915.68     2086.32     93.24 o 
 -35   3   8      249.27      224.50     32.53 o 
 -33   3   8     2711.42     2931.53     89.69 o 
 -31   3   8     2161.47     1977.34     78.00 o 
 -29   3   8     3501.88     3432.05     99.61 o 
 -27   3   8     1984.26     1711.99     73.39 o 
 -25   3   8     4872.32     4474.27    100.98 o 
 -23   3   8      982.45     1000.36     55.86 o 
 -21   3   8      378.34      354.24     79.09 o 
 -19   3   8     2825.57     2760.62    160.20 o 
 -17   3   8      182.58       83.60     46.19 o 
 -15   3   8     6999.50     6939.68    201.10 o 
 -13   3   8      879.95     1021.43    109.38 o 
 -11   3   8     2160.93     1943.50    132.93 o 
  -9   3   8    27112.64    28484.22    461.47 o 
  -7   3   8     8057.32     7721.47    291.49 o 
  -5   3   8     4412.31     4524.62    229.55 o 
  -3   3   8     7887.95     7380.58    426.13 o 
  -1   3   8       66.74      143.48     63.55 o 
   1   3   8    16397.64    15936.76    665.56 o 
   3   3   8     1773.80     2117.48    261.27 o 
   5   3   8     6264.09     5766.76    424.07 o 
   7   3   8      272.52      398.62    134.42 o 
   9   3   8    13064.49    12626.51    329.99 o 
  11   3   8      108.84       86.91     38.59 o 
  13   3   8     1179.39      917.03    128.50 o 
  15   3   8      165.14      170.69     79.27 o 
  17   3   8      327.40      386.62     96.24 o 
  19   3   8     1157.01     1170.99    132.44 o 
  21   3   8      354.13      352.16     84.96 o 
  23   3   8     1122.00     1081.94    104.71 o 
  25   3   8      186.29      200.37     43.80 o 
 -40   4   8        7.79       -4.88     29.67 o 
 -38   4   8       70.74       92.33     30.31 o 
 -36   4   8       38.92       31.06     33.59 o 
 -34   4   8      606.42      633.78     50.50 o 
 -32   4   8       88.84      132.03     36.98 o 
 -30   4   8     1309.50     1164.80     60.59 o 
 -28   4   8     1368.95     1244.56     63.44 o 
 -26   4   8     7935.85     7524.62    143.17 o 
 -24   4   8     4077.99     4238.69     99.44 o 
 -22   4   8      571.61      578.77     48.25 o 
 -20   4   8      332.26      315.47     42.29 o 
 -18   4   8     1995.53     1761.97    139.14 o 
 -16   4   8     1005.05     1046.69    103.00 o 
 -14   4   8    12611.71    12519.95    409.09 o 
 -12   4   8     3082.20     3086.91    207.19 o 
 -10   4   8     8447.83     9445.42    284.81 o 
  -8   4   8      454.26      404.33     86.16 o 
  -6   4   8       38.20     -154.72    164.08 o 
  -4   4   8       47.02       37.70     37.23 o 
  -2   4   8      144.76      139.25     62.75 o 
   0   4   8     4439.06     4388.77    355.32 o 
   2   4   8     3586.82     3113.28    319.66 o 
   4   4   8      791.48      485.48    144.52 o 
   6   4   8      317.92      260.10     69.62 o 
   8   4   8     2093.09     1962.31    102.72 o 
  10   4   8     1870.22     1503.92     98.34 o 
  12   4   8     3210.29     2954.99    139.42 o 
  14   4   8     2817.35     2540.97    126.94 o 
  16   4   8     1087.04     1039.54    122.77 o 
  18   4   8       26.88      -66.92     66.92 o 
  20   4   8     1045.87     1113.44    115.53 o 
  22   4   8       52.78        1.21     41.27 o 
  24   4   8      786.52      845.06     71.73 o 
 -37   5   8       26.25       26.40     26.51 o 
 -35   5   8      275.58      245.42     42.17 o 
 -33   5   8      480.18      406.53     55.27 o 
 -31   5   8       31.53       51.70     39.73 o 
 -29   5   8     1002.90      933.73     78.82 o 
 -27   5   8       22.52       38.63     43.81 o 
 -25   5   8      138.73      145.45     42.69 o 
 -23   5   8     2205.06     2048.84    110.76 o 
 -21   5   8      874.41      802.40     64.84 o 
 -19   5   8     1028.05     1086.07     75.20 o 
 -17   5   8     1134.46     1140.83     67.32 o 
 -15   5   8     2621.51     2589.67    173.13 o 
 -13   5   8     1248.39     1288.82    123.95 o 
 -11   5   8      389.43      178.17     96.87 o 
  -9   5   8      326.75      481.13    140.79 o 
  -7   5   8     1878.03     1733.48    233.49 o 
  -5   5   8      472.16      534.42     91.81 o 
  -3   5   8     8143.00     8184.37    347.74 o 
  -1   5   8      150.41      141.76     94.60 o 
   1   5   8      960.50      925.67     58.41 o 
   3   5   8        6.48       22.83     25.42 o 
   5   5   8      799.00      779.14     60.20 o 
   7   5   8      416.84      208.60     85.80 o 
   9   5   8     7421.62     7031.40    332.18 o 
  11   5   8     1750.44     1584.08    102.42 o 
  13   5   8     2134.69     1898.45    109.31 o 
  15   5   8      908.53      907.79     76.16 o 
  17   5   8     1279.39     1089.89     76.61 o 
  19   5   8        1.00      -56.25     56.25 o 
  21   5   8      438.77      387.47     61.36 o 
  23   5   8       11.92        3.53     27.28 o 
 -36   6   8       22.19       -8.85     21.14 o 
 -34   6   8      279.34      303.09     42.40 o 
 -32   6   8      443.86      430.08     51.94 o 
 -30   6   8      190.34      225.88     46.79 o 
 -28   6   8      187.61      204.57     47.93 o 
 -26   6   8      213.70       72.47     40.57 o 
 -24   6   8     2603.09     2323.60    116.62 o 
 -22   6   8      232.61      195.85     48.09 o 
 -20   6   8       86.73      154.71     41.97 o 
 -18   6   8      190.40      130.97     37.39 o 
 -16   6   8        1.09      -13.91     38.47 o 
 -14   6   8        7.77       57.31     43.62 o 
 -12   6   8     1702.33     1735.21     73.84 o 
 -10   6   8      279.73      230.53     38.80 o 
  -8   6   8       84.87       34.97     54.16 o 
  -6   6   8     1905.54     1857.28     97.42 o 
  -4   6   8      222.92      252.34     48.13 o 
  -2   6   8     6988.67     6962.20    282.50 o 
   0   6   8       61.04      -44.65     44.65 o 
   2   6   8       14.88       13.60     41.46 o 
   4   6   8      682.89      580.95     73.31 o 
   6   6   8       21.53       49.88     69.11 o 
   8   6   8        5.67       38.55     56.79 o 
  10   6   8       67.90      -39.13     39.13 o 
  12   6   8       96.44       51.08     38.97 o 
  14   6   8        3.22      -70.78     77.50 o 
  16   6   8      164.59      101.72     38.40 o 
  18   6   8       50.45       45.73     31.47 o 
  20   6   8        9.52      -13.99     26.96 o 
 -33   7   8      153.11      110.30     41.41 o 
 -31   7   8       78.55       79.83     38.07 o 
 -29   7   8        9.50      -18.42     29.43 o 
 -27   7   8       23.13       -0.27     32.47 o 
 -25   7   8      201.69      207.77     31.58 o 
 -23   7   8       87.21      102.80     34.78 o 
 -21   7   8        8.87      -12.05     27.84 o 
 -19   7   8      176.50      123.60     33.60 o 
 -17   7   8        0.86       -5.75     36.28 o 
 -15   7   8       59.40       71.84     41.05 o 
 -13   7   8     1753.49     1534.58     96.33 o 
 -11   7   8       27.37      -37.02     37.02 o 
  -9   7   8        2.05      -43.71     43.71 o 
  -7   7   8     1374.34     1434.90     78.30 o 
  -5   7   8     1379.03     1371.85     74.62 o 
  -3   7   8       82.66      135.57     37.22 o 
  -1   7   8        0.19      -36.52     36.52 o 
   1   7   8     6641.24     6471.69    235.33 o 
   3   7   8      266.57      178.54     52.88 o 
   5   7   8       52.45        4.33     44.15 o 
   7   7   8       28.22       60.09     65.26 o 
   9   7   8        6.27       -7.48     62.66 o 
  11   7   8       30.54      -58.23     58.23 o 
  13   7   8     1197.32     1212.72    115.25 o 
  15   7   8      292.45      339.02     70.03 o 
  17   7   8      195.61      143.57     46.39 o 
 -30   8   8       85.26       86.92     34.50 o 
 -28   8   8        0.98      -17.88     39.45 o 
 -26   8   8      142.81      152.64     32.50 o 
 -24   8   8      126.74       95.39     33.39 o 
 -22   8   8      450.98      482.90     52.18 o 
 -20   8   8       97.69      177.67     62.90 o 
 -18   8   8      166.04      160.41     64.23 o 
 -16   8   8      371.92      250.65     73.28 o 
 -14   8   8      582.84      489.12     94.37 o 
 -12   8   8      373.40      371.00     94.25 o 
 -10   8   8     1015.15      985.84     85.39 o 
  -8   8   8      389.15      353.07     59.82 o 
  -6   8   8     2544.83     2695.31    127.50 o 
  -4   8   8      553.59      523.56     71.53 o 
  -2   8   8     3936.70     3973.46    287.52 o 
   0   8   8      116.82      105.98     38.19 o 
   2   8   8      579.85      484.50     51.83 o 
   4   8   8      324.64      338.55     51.96 o 
   6   8   8       17.02       21.63     49.80 o 
   8   8   8       72.28       23.72     53.71 o 
  10   8   8      370.53      366.53     70.70 o 
  12   8   8       53.79      -34.22     49.81 o 
  14   8   8      409.33      437.91     64.07 o 
  16   8   8      378.73      238.09     40.63 o 
 -25   9   8      252.91      337.28     43.61 o 
 -23   9   8     1029.98     1001.17     79.62 o 
 -21   9   8     1856.49     1821.86    114.07 o 
 -19   9   8      183.46      184.29     60.78 o 
 -17   9   8       13.69       66.35     50.67 o 
 -15   9   8      405.82      388.61     74.69 o 
 -13   9   8      238.45      223.48     69.53 o 
 -11   9   8     1699.02     1582.47    136.16 o 
  -9   9   8      525.04      550.94     94.81 o 
  -7   9   8     4050.44     4222.20    145.79 o 
  -5   9   8      702.88      639.11     52.49 o 
  -3   9   8     1660.81     1638.69     75.11 o 
  -1   9   8     1219.93     1210.44     66.08 o 
   1   9   8      181.94      209.14     36.66 o 
   3   9   8       12.38        1.21     31.95 o 
   5   9   8     2237.62     2270.62    141.02 o 
   7   9   8       51.23       89.86     47.08 o 
   9   9   8     1948.09     2053.43    116.46 o 
  11   9   8        0.71      -40.52     40.52 o 
 -20  10   8      154.54      170.96     39.94 o 
 -18  10   8     1818.84     1944.35    102.81 o 
 -16  10   8       70.69       -6.72     37.76 o 
 -14  10   8      823.25      801.42     83.49 o 
 -12  10   8        3.61      -21.94     45.89 o 
 -10  10   8      509.84      526.44     76.73 o 
  -8  10   8      636.54      598.81     78.82 o 
  -6  10   8      155.72      109.49     50.56 o 
  -4  10   8     1382.06     1536.43    114.49 o 
  -2  10   8     1687.30     1678.98    102.25 o 
   0  10   8      287.67      238.65     41.66 o 
   2  10   8      979.45      952.11     70.27 o 
   4  10   8      514.44      476.22     50.33 o 
 -41   1   9       70.10       16.70     21.35 o 
 -39   1   9        5.16       24.02     20.75 o 
 -37   1   9       14.92      -13.89     35.35 o 
 -35   1   9      647.78      588.32     45.80 o 
 -33   1   9      482.84      475.40     41.32 o 
 -31   1   9     1073.80      913.40     56.27 o 
 -29   1   9      457.53      464.67     49.77 o 
 -27   1   9       29.05      113.01     32.62 o 
 -25   1   9      412.55      356.02     41.78 o 
 -23   1   9      897.48      899.25    123.76 o 
 -21   1   9        9.77      -39.57     43.76 o 
 -19   1   9     1276.84     1007.00    116.03 o 
 -17   1   9     2142.69     2042.12    161.64 o 
 -15   1   9     2285.23     2116.92    124.50 o 
 -13   1   9      198.93       68.45     66.30 o 
 -11   1   9      622.42      724.41     69.96 o 
  -9   1   9     1807.55     2463.38    120.68 o 
  -7   1   9        0.49      146.83     53.50 o 
  -5   1   9       73.26       36.85     62.11 o 
  -3   1   9      288.75      284.51     60.57 o 
  -1   1   9      517.05      537.58     86.81 o 
   1   1   9     5279.98     5420.83    256.77 o 
   3   1   9     1018.86     1030.49    114.30 o 
   5   1   9      134.11      138.46     48.00 o 
   7   1   9      407.66      539.02     92.06 o 
   9   1   9       24.55        0.29     31.70 o 
  11   1   9     1353.19     1114.06     92.24 o 
  13   1   9     1781.18     1606.31    106.56 o 
  15   1   9       61.63      -35.55     45.48 o 
  17   1   9      411.02      355.58     73.54 o 
  19   1   9     1068.56      919.08     78.23 o 
  21   1   9      397.47      123.19     66.79 o 
  23   1   9       18.11       15.12     49.71 o 
  25   1   9      216.98      185.06     42.65 o 
 -42   2   9        4.46       23.62     27.03 o 
 -40   2   9      240.24      215.92     37.87 o 
 -38   2   9      717.28      630.53     57.37 o 
 -36   2   9      714.42      754.39     55.50 o 
 -34   2   9      100.39       79.91     29.35 o 
 -32   2   9      199.73      160.70     33.91 o 
 -30   2   9       90.29       47.90     28.06 o 
 -28   2   9      238.62      194.23     33.05 o 
 -26   2   9      372.85      409.54     42.28 o 
 -24   2   9     5415.20     5541.14    108.87 o 
 -22   2   9      521.98      353.78     78.85 o 
 -20   2   9      265.52      167.05     63.80 o 
 -18   2   9     1293.96     1188.12    105.19 o 
 -16   2   9     3038.48     3041.27    156.98 o 
 -14   2   9      623.76      710.62     62.21 o 
 -12   2   9     2856.76     3075.50    122.02 o 
 -10   2   9     2357.64     2637.34    143.29 o 
  -8   2   9     6529.06     6751.12    410.10 o 
  -6   2   9     6661.73     6498.54    406.18 o 
  -4   2   9     8924.67     9199.26    322.94 o 
  -2   2   9      253.95      247.86     61.50 o 
   0   2   9      929.23      912.27    106.54 o 
   2   2   9     1555.60     1421.99    136.43 o 
   4   2   9     9024.13     9617.07    787.24 o 
   6   2   9     3592.97     3763.36    360.81 o 
   8   2   9     1315.53     1267.81    114.77 o 
  10   2   9     1626.45     1637.47    130.00 o 
  12   2   9     3453.29     3406.25    218.45 o 
  14   2   9     2645.57     2417.89    186.05 o 
  16   2   9       15.17        1.61     57.99 o 
  18   2   9      682.17      642.55    114.99 o 
  20   2   9      133.02       54.74     54.83 o 
  22   2   9     1185.60     1227.83    112.78 o 
  24   2   9       47.42       85.12     42.23 o 
 -41   3   9      293.74      289.88     32.03 o 
 -39   3   9      633.03      676.05     76.42 o 
 -37   3   9      331.81      304.48     45.90 o 
 -35   3   9      603.37      631.99     50.85 o 
 -33   3   9      141.91      116.56     31.85 o 
 -31   3   9     1013.14      893.57     56.57 o 
 -29   3   9        5.42      -17.50     28.78 o 
 -27   3   9     4986.56     4949.48    118.44 o 
 -25   3   9     3609.85     3392.30     86.89 o 
 -23   3   9     1162.81     1044.29     50.00 o 
 -21   3   9     3862.70     3401.67    188.44 o 
 -19   3   9     5767.38     5922.55    320.67 o 
 -17   3   9     4054.08     3957.39    250.19 o 
 -15   3   9     9723.64    10224.73    320.03 o 
 -13   3   9    22366.05    23917.77    851.69 o 
 -11   3   9     4763.16     4759.67    200.66 o 
  -9   3   9     6594.15     6566.01    282.55 o 
  -7   3   9        4.18      -67.34     67.34 o 
  -5   3   9    11527.02    11324.94    554.73 o 
  -3   3   9     3465.05     3627.76    323.22 o 
  -1   3   9     4922.42     4106.07    351.56 o 
   1   3   9     2110.34     2161.54    263.86 o 
   3   3   9     3489.64     3742.71    348.31 o 
   5   3   9      619.93      531.28     55.33 o 
   7   3   9     7636.75     7637.55    193.76 o 
   9   3   9      161.69      105.96     65.36 o 
  11   3   9     6625.70     6292.75    286.06 o 
  13   3   9      415.95      328.38     88.05 o 
  15   3   9     2048.05     1925.95    165.36 o 
  17   3   9     1419.78     1344.13    138.27 o 
  19   3   9     1259.32     1199.23    120.30 o 
  21   3   9     1027.09     1088.80    105.44 o 
  23   3   9      537.38      568.37     69.37 o 
 -40   4   9      760.55      913.90     66.22 o 
 -38   4   9      164.51      162.33     50.51 o 
 -36   4   9     1846.48     1909.98     90.68 o 
 -34   4   9       20.77       20.06     35.66 o 
 -32   4   9     7103.85     7212.70    193.01 o 
 -30   4   9       52.24        7.32     36.34 o 
 -28   4   9    17149.02    16445.24    209.96 o 
 -26   4   9     5481.12     5125.05    141.37 o 
 -24   4   9     6513.23     6377.75    141.40 o 
 -22   4   9        6.84       -7.55     26.32 o 
 -20   4   9     2839.94     2760.13     89.95 o 
 -18   4   9      724.03      683.64    108.01 o 
 -16   4   9    17363.97    17477.43    756.94 o 
 -14   4   9      633.77      660.27     87.09 o 
 -12   4   9    18680.40    19781.01    592.04 o 
 -10   4   9     3067.09     2864.25    196.75 o 
  -8   4   9     1755.99     1451.20    146.32 o 
  -6   4   9      358.76      481.36     89.60 o 
  -4   4   9     2215.70     1832.62    239.23 o 
  -2   4   9    15414.10    14692.98    669.21 o 
   0   4   9     7575.27     7082.33    479.63 o 
   2   4   9     8199.31     8200.15    156.10 o 
   4   4   9      220.85      187.08     39.78 o 
   6   4   9     4070.02     3780.45    139.02 o 
   8   4   9     1323.66     1277.07    127.00 o 
  10   4   9    12258.25    11806.41    262.29 o 
  12   4   9      293.20      152.07     50.26 o 
  14   4   9     2797.30     2538.64    179.16 o 
  16   4   9      886.07      826.72    110.70 o 
  18   4   9     3910.13     3975.93    197.70 o 
  20   4   9        0.99      -16.69     45.25 o 
  22   4   9     1260.84     1239.33     88.91 o 
 -37   5   9      580.41      620.19     47.66 o 
 -35   5   9      928.32     1025.73     68.40 o 
 -33   5   9     2722.07     2775.20    113.95 o 
 -31   5   9     1728.57     1806.82     96.34 o 
 -29   5   9     5713.62     5338.59    170.86 o 
 -27   5   9     7857.00     7248.51    200.85 o 
 -25   5   9     4074.23     3809.16    207.86 o 
 -23   5   9     2154.92     2067.35    111.05 o 
 -21   5   9     3524.93     3429.52    138.10 o 
 -19   5   9      100.20      124.70     34.00 o 
 -17   5   9     5471.76     5500.64    149.14 o 
 -15   5   9     2771.86     2922.17    129.31 o 
 -13   5   9    20891.50    21676.13    775.21 o 
 -11   5   9     9047.92     9355.93    550.63 o 
  -9   5   9     9207.42     9099.63    544.69 o 
  -7   5   9     8725.87     8665.16    536.80 o 
  -5   5   9     5055.05     5100.12    181.30 o 
  -3   5   9       20.35        4.68     31.70 o 
  -1   5   9    14576.07    14350.04    207.34 o 
   1   5   9      127.19      128.97     35.45 o 
   3   5   9     8328.72     8005.67    358.59 o 
   5   5   9      694.67      654.37     71.59 o 
   7   5   9     6075.69     6690.75    271.26 o 
   9   5   9     2834.43     2527.06    184.80 o 
  11   5   9     4530.89     4537.17    160.85 o 
  13   5   9     2866.51     2929.37    125.63 o 
  15   5   9     1445.95     1522.59     87.85 o 
  17   5   9      525.75      547.57     80.28 o 
  19   5   9     1573.28     1506.87    101.91 o 
  21   5   9     1295.63     1445.70     78.70 o 
 -36   6   9      600.29      697.82     48.18 o 
 -34   6   9       19.82       10.74     28.71 o 
 -32   6   9      854.99      753.98     62.60 o 
 -30   6   9      100.26       85.38     39.97 o 
 -28   6   9     3401.36     3269.76    174.14 o 
 -26   6   9       12.20      -27.62     41.44 o 
 -24   6   9     6654.96     6344.36    184.66 o 
 -22   6   9       45.10       91.49     38.45 o 
 -20   6   9     7828.08     7735.42    249.81 o 
 -18   6   9      140.70       77.70     49.83 o 
 -16   6   9    12244.37    12329.79    251.67 o 
 -14   6   9     8339.57     8237.15    183.52 o 
 -12   6   9    12172.69    12218.63    222.56 o 
 -10   6   9      548.52      568.91     65.02 o 
  -8   6   9    18403.49    18447.05    404.66 o 
  -6   6   9     2648.81     2898.79    122.48 o 
  -4   6   9     1791.91     1784.59     82.32 o 
  -2   6   9     6670.21     5931.19    187.01 o 
   0   6   9     1473.75     1460.76     98.23 o 
   2   6   9     2301.36     2268.45    121.10 o 
   4   6   9     4312.44     4200.31    219.06 o 
   6   6   9     2790.58     2816.92    188.88 o 
   8   6   9      261.77      229.12     48.44 o 
  10   6   9     2905.77     2998.68    246.09 o 
  12   6   9      350.08      427.44     92.93 o 
  14   6   9     2328.80     2391.72     99.80 o 
  16   6   9       48.88        1.61     29.15 o 
  18   6   9     2766.09     3154.19    109.12 o 
 -33   7   9     1182.29     1215.31     53.21 o 
 -31   7   9     1886.93     2135.22     80.73 o 
 -29   7   9      431.73      374.62     67.19 o 
 -27   7   9     1283.54     1336.51    110.90 o 
 -25   7   9     1667.04     1804.95     73.27 o 
 -23   7   9     3856.23     3880.15    120.22 o 
 -21   7   9     3221.60     3354.27    122.00 o 
 -19   7   9     1379.46     1481.39     90.51 o 
 -17   7   9     3510.49     3538.64    138.42 o 
 -15   7   9      572.79      522.96     66.98 o 
 -13   7   9     3585.58     3673.09    144.14 o 
 -11   7   9      309.14      283.20     46.44 o 
  -9   7   9     2042.13     2022.99     92.77 o 
  -7   7   9        4.13      -76.71     82.18 o 
  -5   7   9     2906.96     2960.28    212.55 o 
  -3   7   9      915.95      894.88     84.64 o 
  -1   7   9     4344.10     4350.50    241.65 o 
   1   7   9      228.41      236.84     57.01 o 
   3   7   9     7555.14     7060.84    310.35 o 
   5   7   9      393.25      349.12     83.43 o 
   7   7   9     3362.59     2978.78    189.03 o 
   9   7   9     1001.05     1080.91    114.54 o 
  11   7   9     2487.30     2756.48    163.72 o 
  13   7   9     1761.37     1714.88    120.63 o 
  15   7   9      931.87      874.88     76.70 o 
 -30   8   9      879.20      844.98     58.67 o 
 -28   8   9      970.79      871.82     71.40 o 
 -26   8   9        6.05        2.02     27.84 o 
 -24   8   9     1891.32     2122.68     92.77 o 
 -22   8   9        0.53      -54.50     54.50 o 
 -20   8   9     1590.73     1754.81    129.61 o 
 -18   8   9      305.48      277.04     72.12 o 
 -16   8   9     2490.99     2865.99    173.00 o 
 -14   8   9      311.78      267.10     77.29 o 
 -12   8   9     3283.21     3279.82    197.49 o 
 -10   8   9      160.88      143.40     64.40 o 
  -8   8   9      689.74      788.06     76.04 o 
  -6   8   9     1355.45     1424.26    121.00 o 
  -4   8   9      862.98      777.62    113.93 o 
  -2   8   9      764.42      653.45    102.52 o 
   0   8   9      185.96      166.56     46.56 o 
   2   8   9     5829.63     5511.50    264.56 o 
   4   8   9      355.82      341.01     76.56 o 
   6   8   9     3237.73     3232.53    178.57 o 
   8   8   9      449.19      407.75     72.71 o 
  10   8   9     2069.20     2108.52    129.12 o 
  12   8   9       30.44      -27.71     42.04 o 
  14   8   9     2487.86     2345.15     95.53 o 
 -23   9   9      395.51      434.06     54.10 o 
 -21   9   9      863.44     1073.32     85.81 o 
 -19   9   9        2.20       18.42     46.02 o 
 -17   9   9     2337.53     2694.55    149.25 o 
 -15   9   9      590.85      627.53     84.88 o 
 -13   9   9     6275.09     6898.18    248.61 o 
 -11   9   9     1871.77     1817.23    140.45 o 
  -9   9   9     3626.63     3969.25    200.03 o 
  -7   9   9      426.23      477.72     56.81 o 
  -5   9   9     1823.51     1759.03     74.38 o 
  -3   9   9       40.46       43.94     36.88 o 
  -1   9   9     1496.49     1539.03     86.89 o 
   1   9   9      146.41      138.07     51.91 o 
   3   9   9     2674.54     2785.74    146.95 o 
   5   9   9       49.95       73.03     45.54 o 
   7   9   9      318.86      291.13     54.43 o 
   9   9   9        4.76      -15.03     29.76 o 
 -18  10   9      497.21      422.82     53.56 o 
 -16  10   9     1171.23     1257.39     84.56 o 
 -14  10   9      489.33      520.36     65.90 o 
 -12  10   9      873.67     1012.22     87.55 o 
 -10  10   9       83.13       22.70     40.49 o 
  -8  10   9     2397.07     2679.15    134.47 o 
  -6  10   9       27.51       14.31     38.16 o 
  -4  10   9      498.49      593.52     71.51 o 
  -2  10   9      213.55      108.55     33.31 o 
   0  10   9      808.04      643.22     52.64 o 
 -42   0  10     1142.11     1160.78     75.07 o 
 -40   0  10        0.98       38.75     46.96 o 
 -38   0  10     6985.66     7058.02    301.86 o 
 -36   0  10      311.90      212.18     44.15 o 
 -34   0  10     3615.47     3184.74    180.56 o 
 -32   0  10     6054.64     5572.53    239.03 o 
 -30   0  10     2125.75     2176.72    160.53 o 
 -28   0  10     2369.86     1993.51    148.43 o 
 -26   0  10    10887.44    10150.69    201.13 o 
 -24   0  10     1503.00     1329.05     97.97 o 
 -22   0  10     6228.61     5499.68    409.87 o 
 -20   0  10      875.63      847.03    162.35 o 
 -18   0  10     4227.79     3855.29    315.04 o 
 -16   0  10    10802.59    11500.53    531.81 o 
 -14   0  10    16411.80    16513.13    625.45 o 
 -12   0  10    23905.74    26466.94    773.64 o 
 -10   0  10     8092.34     8551.35    469.16 o 
  -8   0  10    24737.69    23886.62    780.23 o 
  -6   0  10    20342.94    20693.15    725.29 o 
  -4   0  10      684.53      681.89    138.65 o 
  -2   0  10      544.11      314.37    102.87 o 
   0   0  10    34220.10    33985.44    965.85 o 
   2   0  10     5816.61     5662.50    397.47 o 
   4   0  10    70497.48    71265.18   1441.90 o 
   6   0  10    11616.21    12134.16    606.67 o 
   8   0  10    11712.45    12099.19    330.97 o 
  10   0  10     5548.13     5182.85    257.28 o 
  12   0  10     3666.52     3324.20    210.52 o 
  14   0  10      237.65      157.23     63.86 o 
  16   0  10     2729.42     2910.90    186.55 o 
  18   0  10      924.54     1014.39    108.40 o 
  20   0  10     5516.42     5538.79    204.95 o 
  22   0  10        2.16      -38.04     38.04 o 
 -41   1  10     1334.89     1376.98     52.45 o 
 -39   1  10     1941.23     1698.74     67.73 o 
 -37   1  10      880.07      841.25     69.62 o 
 -35   1  10      744.99      662.63     68.13 o 
 -33   1  10     4640.09     4330.64    156.93 o 
 -31   1  10     2327.16     2152.40     91.90 o 
 -29   1  10     1392.65     1186.18     70.22 o 
 -27   1  10     5136.90     4712.49    138.02 o 
 -25   1  10     1378.19     1256.29     71.73 o 
 -23   1  10     5163.46     4876.14    274.49 o 
 -21   1  10     2564.11     2345.13    188.46 o 
 -19   1  10    25987.79    23692.83    572.44 o 
 -17   1  10      361.91      448.07     68.59 o 
 -15   1  10    37724.78    40087.30    651.25 o 
 -13   1  10     1156.23     1332.65    122.11 o 
 -11   1  10    27213.31    28404.09    565.73 o 
  -9   1  10        2.23       -0.09     67.16 o 
  -7   1  10    24611.93    24864.06    564.55 o 
  -5   1  10      707.58      637.34     89.93 o 
  -3   1  10    18888.39    18834.51    493.37 o 
  -1   1  10     3897.68     3924.78    231.90 o 
   1   1  10    14717.35    14875.63    452.28 o 
   3   1  10     2305.84     2280.81    185.31 o 
   5   1  10    16036.37    15974.44    327.13 o 
   7   1  10       33.47       -2.50     39.27 o 
   9   1  10     3244.21     3146.72    141.08 o 
  11   1  10      341.42      390.49     66.31 o 
  13   1  10     2703.36     2591.39    128.56 o 
  15   1  10     5032.47     4989.45    183.16 o 
  17   1  10     1198.87     1094.80     83.39 o 
  19   1  10     2744.95     2551.60    162.58 o 
  21   1  10     1117.15     1252.89    102.62 o 
  23   1  10     1029.77     1031.18     72.78 o 
 -42   2  10      679.93      717.23     41.17 o 
 -40   2  10        8.10       28.18     41.85 o 
 -38   2  10     2277.97     2293.98     96.80 o 
 -36   2  10        2.23       38.92     37.57 o 
 -34   2  10     3033.70     2958.99    146.75 o 
 -32   2  10      931.49      722.53     59.20 o 
 -30   2  10     5658.46     5016.80    137.47 o 
 -28   2  10     1086.84     1056.04     69.61 o 
 -26   2  10     3423.63     3113.41     98.42 o 
 -24   2  10     1845.59     1727.21     72.57 o 
 -22   2  10    12089.63    11321.94    344.07 o 
 -20   2  10     9328.97     9600.59    305.18 o 
 -18   2  10     8294.30     8021.36    375.53 o 
 -16   2  10     4900.92     4741.43    199.56 o 
 -14   2  10    12411.23    13269.57    493.53 o 
 -12   2  10     5854.31     5615.45    269.55 o 
 -10   2  10    11013.66    11186.34    559.29 o 
  -8   2  10     1921.34     1421.76    202.75 o 
  -6   2  10    10590.37    10015.30    533.38 o 
  -4   2  10    29123.65    29664.47    618.49 o 
  -2   2  10     5003.41     5208.37    262.62 o 
   0   2  10     6502.75     6509.43    564.94 o 
   2   2  10      806.26      733.04    101.68 o 
   4   2  10     2212.72     2083.62     98.27 o 
   6   2  10      960.12      834.64     66.46 o 
   8   2  10     5770.79     5521.35    269.85 o 
  10   2  10      778.77      773.69    122.00 o 
  12   2  10     2615.33     2570.49    192.82 o 
  14   2  10     1068.29      857.94    122.08 o 
  16   2  10     3668.00     3594.40    212.85 o 
  18   2  10       40.19       64.59     57.72 o 
  20   2  10     3067.37     3616.54    175.84 o 
  22   2  10      176.81      184.00     47.90 o 
 -41   3  10      111.14      133.55     27.61 o 
 -39   3  10       37.32       58.23     48.08 o 
 -37   3  10     1217.38     1164.36    107.63 o 
 -35   3  10      184.74      185.45     36.98 o 
 -33   3  10      860.13      732.79     59.29 o 
 -31   3  10     2956.39     3002.77    108.43 o 
 -29   3  10      575.46      570.89     56.16 o 
 -27   3  10     1501.70     1369.01     78.58 o 
 -25   3  10       89.97       24.61     29.90 o 
 -23   3  10     3806.31     3452.33    102.51 o 
 -21   3  10       33.43       24.66     24.20 o 
 -19   3  10     7231.11     6783.75    339.45 o 
 -17   3  10      500.05      332.44     81.42 o 
 -15   3  10     1969.61     1867.99    209.23 o 
 -13   3  10     1495.08     1610.51    144.81 o 
 -11   3  10     6347.33     5795.44    418.54 o 
  -9   3  10        1.57       71.78     60.91 o 
  -7   3  10    10323.00    10212.54    553.40 o 
  -5   3  10     3159.67     3165.28    318.08 o 
  -3   3  10     8308.91     8127.86    506.75 o 
  -1   3  10     1874.25     1784.98    241.52 o 
   1   3  10     8899.61     8373.57    189.85 o 
   3   3  10     1371.95     1491.83    105.02 o 
   5   3  10    14030.16    13750.71    274.18 o 
   7   3  10    18117.35    17418.37    457.72 o 
   9   3  10     3370.60     3166.67    207.95 o 
  11   3  10      478.81      581.54     98.25 o 
  13   3  10     1619.68     1618.99    157.32 o 
  15   3  10     1147.91     1140.75    130.35 o 
  17   3  10      114.00       66.69     70.74 o 
  19   3  10     2229.97     2310.67    143.38 o 
  21   3  10       71.46       91.12     50.12 o 
 -40   4  10        0.36       37.33     22.78 o 
 -38   4  10      448.69      453.22     64.58 o 
 -36   4  10        5.93       -7.20     30.92 o 
 -34   4  10       65.99       72.92     37.72 o 
 -32   4  10      122.12       86.91     45.53 o 
 -30   4  10      290.78      236.49     53.68 o 
 -28   4  10      465.05      518.49     55.18 o 
 -26   4  10      344.96      285.44     45.13 o 
 -24   4  10      821.39      781.19     62.20 o 
 -22   4  10     2631.82     2671.97    135.52 o 
 -20   4  10      400.88      327.43     52.62 o 
 -18   4  10     1530.29     1566.00     81.68 o 
 -16   4  10     2175.82     2110.57    130.10 o 
 -14   4  10     1679.60     1736.25    227.32 o 
 -12   4  10    21138.08    22027.42    564.82 o 
 -10   4  10      766.20      679.35    100.89 o 
  -8   4  10     3205.80     2949.16    301.61 o 
  -6   4  10       86.12      -59.70     88.94 o 
  -4   4  10     5980.71     5971.23    438.80 o 
  -2   4  10      204.21      207.38     33.41 o 
   0   4  10     5682.53     5648.52    132.67 o 
   2   4  10       44.99       73.81     38.52 o 
   4   4  10     2578.02     2128.54    117.24 o 
   6   4  10      421.89      282.14     60.20 o 
   8   4  10     1825.59     1934.43    112.14 o 
  10   4  10     2865.67     2640.21    126.27 o 
  12   4  10     1859.96     2173.60    159.97 o 
  14   4  10        1.68      -62.46     69.62 o 
  16   4  10     1298.81     1255.75    122.38 o 
  18   4  10      254.76      221.73     61.63 o 
  20   4  10      405.44      319.55     59.22 o 
 -39   5  10      725.31      671.18     37.29 o 
 -37   5  10      173.11      190.79     48.73 o 
 -35   5  10      662.06      603.43     55.84 o 
 -33   5  10      368.14      319.60     51.17 o 
 -31   5  10      115.85       48.56     42.01 o 
 -29   5  10       38.38       38.63     40.35 o 
 -27   5  10      231.84      225.64     48.49 o 
 -25   5  10       88.76       39.59     38.67 o 
 -23   5  10     4200.27     3981.83    158.54 o 
 -21   5  10        3.12       41.12     35.18 o 
 -19   5  10     1747.63     1728.63     93.97 o 
 -17   5  10      902.87      849.95     85.22 o 
 -15   5  10      763.59      783.33     82.14 o 
 -13   5  10      431.87      374.74     48.48 o 
 -11   5  10    10209.11     9839.44    208.01 o 
  -9   5  10      377.83      479.15     49.24 o 
  -7   5  10      773.61      801.72     59.59 o 
  -5   5  10      688.07      624.20     50.74 o 
  -3   5  10      453.02      472.87     48.41 o 
  -1   5  10      163.00      151.61     41.55 o 
   1   5  10     2572.54     2013.11     91.63 o 
   3   5  10       84.26       14.78     66.85 o 
   5   5  10      971.11      864.85     95.66 o 
   7   5  10     1475.01     1214.15     88.27 o 
   9   5  10       54.78       58.02     58.22 o 
  11   5  10      129.67      182.28     46.92 o 
  13   5  10        6.23      -42.59     73.49 o 
  15   5  10      743.32      697.06     86.49 o 
  17   5  10       33.46      -47.13     47.13 o 
  19   5  10      213.60      196.61     41.52 o 
 -36   6  10      175.53      194.11     38.22 o 
 -34   6  10     1188.58     1233.05     94.75 o 
 -32   6  10       83.67       70.25     34.04 o 
 -30   6  10      309.55      292.98     47.76 o 
 -28   6  10      306.46      290.63     49.73 o 
 -26   6  10      373.48      255.37     51.05 o 
 -24   6  10      265.57      219.67     49.59 o 
 -22   6  10      249.40      241.20     49.08 o 
 -20   6  10       43.52       20.18     24.13 o 
 -18   6  10      157.88      107.10     46.13 o 
 -16   6  10      126.81      130.66     40.52 o 
 -14   6  10     4420.78     4264.05    155.77 o 
 -12   6  10      106.27       86.40     41.65 o 
 -10   6  10      137.91      122.94     63.71 o 
  -8   6  10      544.77      473.96     67.53 o 
  -6   6  10       95.85       58.12     28.84 o 
  -4   6  10      505.66      486.13     49.60 o 
  -2   6  10       17.96      106.03     44.54 o 
   0   6  10     4162.95     3816.60    153.33 o 
   2   6  10      175.10      211.11     78.08 o 
   4   6  10      645.60      673.10     67.18 o 
   6   6  10        3.01       24.66     33.32 o 
   8   6  10       21.83       20.70     30.52 o 
  10   6  10       98.17      152.37     40.69 o 
  12   6  10       22.09       -0.76     61.60 o 
  14   6  10       24.54       38.94     24.83 o 
  16   6  10       24.04      -27.56     27.56 o 
 -33   7  10       29.02       -0.50     25.83 o 
 -31   7  10      390.53      403.91     41.43 o 
 -29   7  10       38.65       61.75     31.43 o 
 -27   7  10      196.25      212.06     41.42 o 
 -25   7  10       44.38       -0.77     34.19 o 
 -23   7  10        5.37       46.87     33.52 o 
 -21   7  10        3.82      -61.98     61.98 o 
 -19   7  10      319.28      253.02     50.21 o 
 -17   7  10       67.52      107.31     62.34 o 
 -15   7  10       14.61      -23.96     33.71 o 
 -13   7  10        5.57      -36.59     38.73 o 
 -11   7  10      954.00     1053.13     85.89 o 
  -9   7  10       36.88       26.04     39.92 o 
  -7   7  10        0.68      -24.36     46.92 o 
  -5   7  10      226.34      246.26     55.84 o 
  -3   7  10     1255.99     1106.41     87.69 o 
  -1   7  10      768.39      806.04     85.96 o 
   1   7  10     1335.28     1205.48     93.86 o 
   3   7  10      244.09      300.56     75.86 o 
   5   7  10      567.67      634.32    101.42 o 
   7   7  10      134.85      167.41     65.52 o 
   9   7  10        2.39      -16.34     49.14 o 
  11   7  10      361.96      360.32     68.08 o 
  13   7  10        1.41       24.66     35.29 o 
 -28   8  10       47.19       71.21     28.94 o 
 -26   8  10      319.42      298.59     40.33 o 
 -24   8  10       77.53       93.57     29.61 o 
 -22   8  10      440.72      550.21     50.86 o 
 -20   8  10      507.30      517.78     54.33 o 
 -18   8  10     1044.09     1124.42     78.11 o 
 -16   8  10        2.24      -54.79     57.60 o 
 -14   8  10      549.14      517.03     85.38 o 
 -12   8  10       88.42       64.13     42.57 o 
 -10   8  10     1328.55     1223.32     86.27 o 
  -8   8  10      510.59      446.59     74.07 o 
  -6   8  10      195.94      194.01     54.54 o 
  -4   8  10       17.45       19.47     37.54 o 
  -2   8  10       35.91       59.24     39.32 o 
   0   8  10     1767.74     1654.07    138.50 o 
   2   8  10      359.45      340.36     77.45 o 
   4   8  10     2375.98     2592.47    156.82 o 
   6   8  10       84.73      111.10     51.95 o 
   8   8  10      136.63      128.77     53.28 o 
  10   8  10      258.26      299.25     56.73 o 
 -23   9  10      729.62      744.47     59.83 o 
 -21   9  10      180.68      211.47     43.32 o 
 -19   9  10      568.63      634.56     71.99 o 
 -17   9  10       48.30      112.79     47.51 o 
 -15   9  10      852.88      805.48     88.87 o 
 -13   9  10       67.70       36.39     48.81 o 
 -11   9  10     1028.08     1014.97    102.85 o 
  -9   9  10      483.70      514.58     51.24 o 
  -7   9  10     1899.64     1929.08     90.80 o 
  -5   9  10        0.48        4.74     93.54 o 
  -3   9  10      254.61      283.94     44.85 o 
  -1   9  10      294.68      301.99     59.71 o 
   1   9  10      945.11      709.55     79.58 o 
   3   9  10      119.05      108.93     45.04 o 
   5   9  10     1779.83     1737.65     98.00 o 
   7   9  10       17.90        0.08     27.61 o 
 -16  10  10     1431.06     1313.76     76.14 o 
 -14  10  10      993.38      939.21     70.85 o 
 -12  10  10     1331.29     1509.62     90.90 o 
 -10  10  10     1379.06     1389.50     92.01 o 
  -8  10  10      567.44      641.20     67.78 o 
 -41   1  11      115.14       92.57     26.07 o 
 -39   1  11      270.67      265.23     34.85 o 
 -37   1  11       38.88       54.05     35.18 o 
 -35   1  11     1165.31     1128.58     82.53 o 
 -33   1  11      152.48      116.51     46.51 o 
 -31   1  11      209.81      177.72     47.73 o 
 -29   1  11      904.19      934.77     65.96 o 
 -27   1  11      129.54       74.17     33.09 o 
 -25   1  11      522.44      420.05     42.73 o 
 -23   1  11       76.40      -13.96     62.05 o 
 -21   1  11      195.73      125.40     61.53 o 
 -19   1  11     6963.01     6747.20    309.48 o 
 -17   1  11      530.31      561.65     95.00 o 
 -15   1  11        0.53       84.11     45.73 o 
 -13   1  11     2773.99     3047.15    194.54 o 
 -11   1  11      136.13        3.03     70.40 o 
  -9   1  11      792.10      823.88    114.43 o 
  -7   1  11      326.34      229.22     69.92 o 
  -5   1  11        5.82       49.90     62.11 o 
  -3   1  11     3680.37     4157.34    258.15 o 
  -1   1  11       10.19      -45.65    102.82 o 
   1   1  11     9555.68     9803.64    388.28 o 
   3   1  11     6299.19     6951.84    188.89 o 
   5   1  11       13.00      -41.38     41.38 o 
   7   1  11     5416.40     5399.32    187.15 o 
   9   1  11     2611.52     2435.11    128.63 o 
  11   1  11       87.66      -12.37     38.80 o 
  13   1  11       11.15       -6.45     38.71 o 
  15   1  11       37.07      -35.90     43.33 o 
  17   1  11      782.53      722.03     98.53 o 
  19   1  11     1018.69     1099.06     98.85 o 
  21   1  11      291.10      293.61     47.15 o 
 -42   2  11        4.36       11.47     26.85 o 
 -40   2  11      138.67      142.98     33.81 o 
 -38   2  11       42.54       20.51     26.57 o 
 -36   2  11     3775.77     3529.28    130.03 o 
 -34   2  11      179.04      157.27     47.23 o 
 -32   2  11      717.64      642.61     56.97 o 
 -30   2  11      975.00      874.66     64.72 o 
 -28   2  11     1960.74     1752.61     84.35 o 
 -26   2  11       33.14       38.54     64.47 o 
 -24   2  11     4720.35     4486.41    110.56 o 
 -22   2  11      134.12      140.44     28.28 o 
 -20   2  11     1435.87     1341.67    115.85 o 
 -18   2  11     3230.02     3166.00    172.21 o 
 -16   2  11      150.81       85.67     67.17 o 
 -14   2  11       23.16        9.76     25.58 o 
 -12   2  11        3.57      -84.70     84.70 o 
 -10   2  11     2502.37     2420.97    273.18 o 
  -8   2  11     1636.93     1692.35    236.40 o 
  -6   2  11     7023.32     6623.10    469.02 o 
  -4   2  11      318.87      187.25    134.44 o 
  -2   2  11     3433.96     3460.98    227.86 o 
   0   2  11        8.62       89.76     31.03 o 
   2   2  11      625.74      687.13     63.34 o 
   4   2  11      543.81      458.60     56.77 o 
   6   2  11     6289.24     5414.53    242.44 o 
   8   2  11     2455.16     2357.74    186.98 o 
  10   2  11     2991.41     2928.36    202.08 o 
  12   2  11       21.05       -4.31     57.20 o 
  14   2  11      692.37      660.99    110.66 o 
  16   2  11      191.46      107.94     64.02 o 
  18   2  11     1169.53     1195.17    114.09 o 
  20   2  11      494.19      587.46     68.25 o 
 -41   3  11      759.20      840.07    105.47 o 
 -39   3  11      445.80      408.23     45.01 o 
 -37   3  11     1091.89     1050.72    102.05 o 
 -35   3  11      648.70      576.15     51.07 o 
 -33   3  11      114.72      160.34     39.03 o 
 -31   3  11      215.37      199.81     41.79 o 
 -29   3  11     2339.69     2166.37     95.49 o 
 -27   3  11      767.54      697.57     61.10 o 
 -25   3  11     4851.23     4785.03    135.63 o 
 -23   3  11     1890.64     1853.52     78.65 o 
 -21   3  11     3413.61     3277.93     86.20 o 
 -19   3  11     2954.02     2879.10     80.03 o 
 -17   3  11    14837.08    14811.07    369.44 o 
 -15   3  11       68.64      -27.14     47.20 o 
 -13   3  11     5602.50     6194.89    446.01 o 
 -11   3  11     1746.60     1672.72    233.62 o 
  -9   3  11     4339.73     3782.51    360.30 o 
  -7   3  11     3247.34     3322.36    329.26 o 
  -5   3  11     8253.80     7586.91    512.19 o 
  -3   3  11      901.81      862.89     69.48 o 
  -1   3  11     2557.41     2638.70    114.40 o 
   1   3  11      431.37      423.76     55.96 o 
   3   3  11       28.19       34.73     40.51 o 
   5   3  11     2085.82     2105.54    142.54 o 
   7   3  11       98.69      107.92     75.04 o 
   9   3  11     1225.53     1145.25    135.59 o 
  11   3  11     2006.41     1940.18    163.46 o 
  13   3  11     2240.99     2222.56    164.25 o 
  15   3  11     1007.40     1000.47    114.52 o 
  17   3  11     1982.73     1993.02    134.59 o 
  19   3  11        1.78      -19.21     46.79 o 
 -40   4  11     1386.40     1341.37     68.92 o 
 -38   4  11       33.73       58.99     44.87 o 
 -36   4  11     1346.95     1427.08    109.53 o 
 -34   4  11      117.56      124.36     40.54 o 
 -32   4  11     2843.59     2795.17    123.15 o 
 -30   4  11      528.92      380.77     60.04 o 
 -28   4  11     2210.74     2184.90    115.42 o 
 -26   4  11     1778.58     1696.92    104.52 o 
 -24   4  11      729.46      667.46     72.10 o 
 -22   4  11     9365.70     8897.49    220.09 o 
 -20   4  11     2336.40     2253.63     99.98 o 
 -18   4  11     3046.21     3187.90    114.68 o 
 -16   4  11     7930.63     8232.03    176.43 o 
 -14   4  11     1042.77      923.10     76.45 o 
 -12   4  11     8725.11     8531.23    189.84 o 
 -10   4  11     3645.56     3741.21    129.77 o 
  -8   4  11      452.88      458.56     55.27 o 
  -6   4  11     8235.72     8317.41    157.15 o 
  -4   4  11      623.67      679.24     51.50 o 
  -2   4  11     7217.60     6827.69    148.59 o 
   0   4  11     2115.90     1838.65    107.07 o 
   2   4  11     8766.59     8299.61    218.48 o 
   4   4  11     1351.97     1321.56     97.64 o 
   6   4  11    10448.81    10171.32    352.27 o 
   8   4  11       34.28       43.41     37.58 o 
  10   4  11     2269.21     2360.77    113.70 o 
  12   4  11       25.73        4.88     58.38 o 
  14   4  11     2000.37     1959.09    142.61 o 
  16   4  11      355.99      354.75     65.95 o 
  18   4  11     2330.42     2631.65    122.20 o 
 -37   5  11     2290.81     2326.03    112.99 o 
 -35   5  11     2042.36     1997.14    152.62 o 
 -33   5  11     4164.87     4167.69    133.78 o 
 -31   5  11     3194.58     3191.68    126.43 o 
 -29   5  11     1218.28     1204.57     86.45 o 
 -27   5  11      254.34      179.32     49.35 o 
 -25   5  11     3865.35     3581.96    144.22 o 
 -23   5  11       96.64      102.64     47.02 o 
 -21   5  11    12300.63    11805.38    253.12 o 
 -19   5  11     2653.80     2844.84    126.54 o 
 -17   5  11     2716.09     2844.51    189.76 o 
 -15   5  11        6.28       -5.04     57.30 o 
 -13   5  11     2592.00     2377.57    103.95 o 
 -11   5  11       65.03      -34.55     34.55 o 
  -9   5  11     2653.67     2448.74     95.00 o 
  -7   5  11      524.44      591.46     55.54 o 
  -5   5  11    10519.87    10490.82    193.70 o 
  -3   5  11     2933.37     2865.76    106.01 o 
  -1   5  11     8850.06     7979.09    211.75 o 
   1   5  11     5242.92     5269.12    315.83 o 
   3   5  11     2376.63     2176.05    118.60 o 
   5   5  11     5402.88     5470.42    246.50 o 
   7   5  11     5218.06     5082.58    167.09 o 
   9   5  11     1725.64     1613.92     96.46 o 
  11   5  11      156.80      254.95     81.36 o 
  13   5  11     2243.79     2399.12    139.31 o 
  15   5  11      160.40      141.63     43.63 o 
  17   5  11     3119.91     3391.27    115.34 o 
 -36   6  11     4024.77     4516.15    130.41 o 
 -34   6  11      111.66      139.19     32.68 o 
 -32   6  11     3917.56     3953.98    119.91 o 
 -30   6  11        6.74       33.14     48.29 o 
 -28   6  11     2203.78     2268.48    106.26 o 
 -26   6  11      498.96      481.98     60.95 o 
 -24   6  11     4345.63     4560.53    153.15 o 
 -22   6  11     1260.79     1248.32    119.54 o 
 -20   6  11    15489.12    15544.30    411.42 o 
 -18   6  11      472.57      507.60     64.42 o 
 -16   6  11     3359.00     3384.70    209.17 o 
 -14   6  11     1227.52     1328.72    156.27 o 
 -12   6  11        8.31        4.67     85.46 o 
 -10   6  11     8305.18     7961.70    214.45 o 
  -8   6  11      671.54      633.21     55.80 o 
  -6   6  11    10492.54    10232.46    191.24 o 
  -4   6  11      468.72      418.47     50.01 o 
  -2   6  11     5110.77     4624.35    241.12 o 
   0   6  11      632.95      562.16    103.67 o 
   2   6  11     1759.56     1593.47     94.29 o 
   4   6  11     1175.93     1225.95     83.14 o 
   6   6  11     4596.19     4738.69    151.01 o 
   8   6  11     1108.75     1284.94     77.30 o 
  10   6  11     4108.15     4223.61    124.75 o 
  12   6  11       78.69       85.25     28.22 o 
  14   6  11     3412.37     3259.63    105.62 o 
 -33   7  11      978.83     1022.27     62.72 o 
 -31   7  11      139.36      179.60     29.03 o 
 -29   7  11     1475.20     1640.66     93.46 o 
 -27   7  11       21.15       36.67     30.40 o 
 -25   7  11     3913.45     4073.40    125.91 o 
 -23   7  11      161.54      180.61     76.06 o 
 -21   7  11     3826.00     4076.54    136.23 o 
 -19   7  11      739.85      713.38     84.54 o 
 -17   7  11     4819.09     5061.48    328.54 o 
 -15   7  11        7.89      -53.20     88.84 o 
 -13   7  11     4795.30     4928.55    166.56 o 
 -11   7  11     1023.92      973.44     85.08 o 
  -9   7  11     5011.47     5384.25    176.19 o 
  -7   7  11     1258.81     1030.29     92.22 o 
  -5   7  11     2055.71     1937.24    108.50 o 
  -3   7  11     2144.08     2049.06    111.75 o 
  -1   7  11     2673.17     2754.02    176.53 o 
   1   7  11     1911.40     1850.50    145.28 o 
   3   7  11     4849.13     5017.28    230.62 o 
   5   7  11      679.47      515.55     86.99 o 
   7   7  11     2512.31     2761.34    153.83 o 
   9   7  11     7410.68     7460.72    224.84 o 
  11   7  11      879.90      808.56     71.47 o 
 -26   8  11      697.79      667.31     65.41 o 
 -24   8  11      516.64      595.55     69.24 o 
 -22   8  11      973.79     1163.62     70.97 o 
 -20   8  11      560.23      802.15     60.82 o 
 -18   8  11     4684.05     4912.10    139.35 o 
 -16   8  11      696.14      697.68     65.69 o 
 -14   8  11     3759.98     4184.50    136.36 o 
 -12   8  11     1177.22     1086.02     78.73 o 
 -10   8  11     3406.14     3625.32    132.11 o 
  -8   8  11      346.37      385.27     54.82 o 
  -6   8  11     1080.08     1054.64     78.18 o 
  -4   8  11       18.80       27.12     38.36 o 
  -2   8  11     7979.84     8296.17    374.86 o 
   0   8  11        7.87       74.31     51.78 o 
   2   8  11     6629.98     6701.88    234.36 o 
   4   8  11      309.70      250.56     61.58 o 
   6   8  11     1153.10     1300.46     96.36 o 
   8   8  11       12.32       11.99     33.16 o 
 -21   9  11     1228.85     1205.02     73.27 o 
 -19   9  11      858.92      947.61     71.39 o 
 -17   9  11     1931.60     2313.05    118.53 o 
 -15   9  11      299.78      311.65     62.10 o 
 -13   9  11      210.60      235.23     57.29 o 
 -11   9  11      464.66      487.94     45.68 o 
  -9   9  11     1079.56     1156.33     66.00 o 
  -7   9  11     1356.91     1326.25     71.39 o 
  -5   9  11     1651.91     1476.05    102.47 o 
  -3   9  11      313.02      256.66     53.21 o 
  -1   9  11      639.08      501.03     65.09 o 
   1   9  11     1059.48     1112.67     81.61 o 
   3   9  11        4.15       48.41     33.06 o 
 -42   0  12     1403.13     1389.34     85.33 o 
 -40   0  12      398.26      340.85     60.65 o 
 -38   0  12     2889.29     2758.00    156.18 o 
 -36   0  12      897.62      973.00     70.63 o 
 -34   0  12      113.65      171.41     48.06 o 
 -32   0  12      389.28      381.94     60.01 o 
 -30   0  12     2041.59     1750.43    100.83 o 
 -28   0  12     9243.06     8482.69    210.41 o 
 -26   0  12     8275.44     7523.46    284.20 o 
 -24   0  12    24758.63    24035.79    591.00 o 
 -22   0  12     1177.58     1111.48    125.43 o 
 -20   0  12    27786.53    26759.25    896.86 o 
 -18   0  12    15617.37    15493.85    671.86 o 
 -16   0  12    14223.24    13467.61    614.94 o 
 -14   0  12     7483.46     7499.28    455.46 o 
 -12   0  12     1513.19     1856.79    219.57 o 
 -10   0  12     1597.78     1792.30    161.75 o 
  -8   0  12    23903.88    23541.59    869.23 o 
  -6   0  12     1056.69     1255.07    198.99 o 
  -4   0  12    13199.93    13720.81    667.84 o 
  -2   0  12     9013.50     9638.56    263.38 o 
   0   0  12     2941.57     3025.82    195.82 o 
   2   0  12     8073.57     8154.15    426.01 o 
   4   0  12      102.19      196.20     73.27 o 
   6   0  12     4023.11     3762.50    228.08 o 
   8   0  12     1550.70     1516.09    151.15 o 
  10   0  12     3440.33     3190.45    205.90 o 
  12   0  12     9456.59     9497.17    326.61 o 
  14   0  12     1950.31     1918.74    142.13 o 
  16   0  12     2257.64     2124.51    131.14 o 
  18   0  12     1337.51     1469.67     87.61 o 
 -41   1  12       96.86       76.75     20.89 o 
 -39   1  12      754.06      844.39     49.90 o 
 -37   1  12      501.70      467.80     45.44 o 
 -35   1  12     1763.35     1707.57     77.55 o 
 -33   1  12        5.25       40.55     39.08 o 
 -31   1  12     4650.82     4302.09    155.68 o 
 -29   1  12      260.43      224.49     46.50 o 
 -27   1  12     6397.95     5733.32    177.19 o 
 -25   1  12      189.23      187.84     45.77 o 
 -23   1  12     7655.20     7282.93    166.46 o 
 -21   1  12      134.97      207.08     35.64 o 
 -19   1  12    18489.25    18344.68    664.93 o 
 -17   1  12      128.76        6.83     31.53 o 
 -15   1  12    13312.87    14072.55    806.36 o 
 -13   1  12     2144.46     1712.56    230.88 o 
 -11   1  12    12066.38    12446.83    643.35 o 
  -9   1  12     8800.09     8615.96    544.04 o 
  -7   1  12     6890.07     6641.06    325.11 o 
  -5   1  12     9126.89     9193.27    385.99 o 
  -3   1  12    11671.12    12026.43    266.50 o 
  -1   1  12     4226.33     4499.51    157.18 o 
   1   1  12     8187.22     8247.19    196.86 o 
   3   1  12     5882.69     5871.61    246.42 o 
   5   1  12      912.37      939.14    133.91 o 
   7   1  12     4400.79     4608.69    171.60 o 
   9   1  12     1098.99     1036.06     89.22 o 
  11   1  12     4093.97     4300.15    274.60 o 
  13   1  12      700.56      745.66     71.31 o 
  15   1  12     4500.41     4573.82    206.85 o 
  17   1  12      109.68      115.39     49.39 o 
  19   1  12     1366.14     1273.14     79.20 o 
 -42   2  12     2232.81     2258.89     99.41 o 
 -40   2  12        8.63       14.31     43.48 o 
 -38   2  12      615.46      639.47     47.11 o 
 -36   2  12       12.14       -3.61     47.40 o 
 -34   2  12     2686.00     2697.40    120.44 o 
 -32   2  12     3695.14     3565.70    142.98 o 
 -30   2  12     2940.78     2709.91    103.02 o 
 -28   2  12     3123.57     2704.45    104.72 o 
 -26   2  12     2363.12     2182.90     95.20 o 
 -24   2  12      345.47      359.65     42.29 o 
 -22   2  12     1789.20     1794.23     78.04 o 
 -20   2  12     2228.20     2279.24    104.03 o 
 -18   2  12       38.90      164.89     30.82 o 
 -16   2  12    11986.17    12254.44    649.61 o 
 -14   2  12      142.13      197.85     95.75 o 
 -12   2  12    12587.92    12140.02    643.58 o 
 -10   2  12     2600.67     2496.25    291.04 o 
  -8   2  12    13004.47    12655.23    661.65 o 
  -6   2  12        3.05       -8.98     30.87 o 
  -4   2  12    14668.34    15052.95    256.54 o 
  -2   2  12      422.54      418.64     53.39 o 
   0   2  12    22417.14    22317.81    372.25 o 
   2   2  12     2328.75     2203.55    118.11 o 
   4   2  12    12752.42    11636.91    349.54 o 
   6   2  12      386.83      338.20     83.81 o 
   8   2  12     6724.47     7147.80    304.54 o 
  10   2  12     2330.93     2308.21    179.97 o 
  12   2  12     1053.80     1153.33    131.99 o 
  14   2  12      859.45      849.46    102.79 o 
  16   2  12     1734.98     1899.65    130.60 o 
  18   2  12      462.25      457.18     61.98 o 
 -41   3  12      134.94      214.37     28.14 o 
 -39   3  12      886.96      846.59     70.87 o 
 -37   3  12        8.08      -20.56     46.22 o 
 -35   3  12     3315.02     3275.38    174.52 o 
 -33   3  12      246.66      211.93     41.36 o 
 -31   3  12     2390.93     2172.12     93.13 o 
 -29   3  12       13.43       -0.77     34.77 o 
 -27   3  12     2007.80     2013.03     92.21 o 
 -25   3  12     5845.76     5430.14    145.24 o 
 -23   3  12    17894.06    16918.38    248.87 o 
 -21   3  12     4256.82     4076.85    100.74 o 
 -19   3  12    14883.00    14328.70    205.49 o 
 -17   3  12     5522.78     5248.97    185.82 o 
 -15   3  12     4844.81     4584.42    144.13 o 
 -13   3  12      563.41      477.50     71.24 o 
 -11   3  12     4636.09     4627.21    144.59 o 
  -9   3  12     4663.45     4859.25    148.95 o 
  -7   3  12     6161.38     6117.05    199.53 o 
  -5   3  12     6387.20     6401.96    173.89 o 
  -3   3  12     3807.43     3758.90    136.88 o 
  -1   3  12       42.40      -10.82     77.09 o 
   1   3  12     3729.67     3204.48    140.78 o 
   3   3  12     2997.70     2900.92    133.25 o 
   5   3  12     2695.12     2441.00    184.02 o 
   7   3  12      661.13      587.47    111.27 o 
   9   3  12       69.66       98.27     63.07 o 
  11   3  12     7692.90     7970.96    297.09 o 
  13   3  12        2.19       43.40     54.84 o 
  15   3  12     1959.29     1807.65    127.33 o 
  17   3  12      111.32      118.11     44.67 o 
 -40   4  12      386.74      451.57     33.99 o 
 -38   4  12        4.03       19.70     26.07 o 
 -36   4  12     1159.77     1031.25     95.15 o 
 -34   4  12      302.65      340.90     69.39 o 
 -32   4  12      306.06      319.47     54.82 o 
 -30   4  12      491.05      445.95     60.20 o 
 -28   4  12      345.22      411.76     76.52 o 
 -26   4  12      336.79      386.28     61.11 o 
 -24   4  12     6540.19     6102.60    187.59 o 
 -22   4  12     2512.45     2525.03    121.17 o 
 -20   4  12     5391.62     5459.56    172.97 o 
 -18   4  12    15360.63    15612.20    224.44 o 
 -16   4  12     6944.17     6625.87    175.22 o 
 -14   4  12      232.14      247.92     50.55 o 
 -12   4  12     2058.82     1833.15    103.03 o 
 -10   4  12      241.25      286.05     49.32 o 
  -8   4  12     6870.32     6391.70    174.51 o 
  -6   4  12        8.12       84.61     46.07 o 
  -4   4  12     5801.05     5245.89    173.28 o 
  -2   4  12       58.33       44.82     46.48 o 
   0   4  12      727.24      799.34     85.63 o 
   2   4  12       33.07       28.49     55.17 o 
   4   4  12       11.34       48.51     47.55 o 
   6   4  12        6.00       53.21     32.95 o 
   8   4  12      201.80      225.92     46.40 o 
  10   4  12      455.85      394.37     76.99 o 
  12   4  12     1150.69     1296.01    115.07 o 
  14   4  12      480.20      429.75     70.53 o 
  16   4  12      912.53      886.10     76.32 o 
 -37   5  12       52.09       48.26     25.03 o 
 -35   5  12       58.33      127.54     51.16 o 
 -33   5  12      658.42      542.53     57.00 o 
 -31   5  12      474.95      479.77     57.53 o 
 -29   5  12       47.59       52.01     38.56 o 
 -27   5  12     1247.36     1124.48     83.63 o 
 -25   5  12      595.84      653.91     67.67 o 
 -23   5  12       45.54        5.66     37.51 o 
 -21   5  12        1.03        9.65     36.05 o 
 -19   5  12      599.94      539.56    102.94 o 
 -17   5  12      710.60      626.94    111.18 o 
 -15   5  12      203.39      160.87     78.22 o 
 -13   5  12     1644.20     1833.71    145.99 o 
 -11   5  12     1174.59     1204.89     69.94 o 
  -9   5  12      656.34      680.56     56.58 o 
  -7   5  12      250.34      226.06     41.94 o 
  -5   5  12        6.25       -8.81     35.19 o 
  -3   5  12      279.78      274.29     75.28 o 
  -1   5  12     2220.98     2244.18    118.12 o 
   1   5  12      630.81      528.96     64.48 o 
   3   5  12     1913.79     2041.76    167.47 o 
   5   5  12        1.60      -35.63     39.88 o 
   7   5  12     1174.60     1289.17     83.73 o 
   9   5  12       85.41       28.87     30.78 o 
  11   5  12      225.05      227.86     58.49 o 
  13   5  12        0.63       26.85     34.63 o 
  15   5  12      250.48      204.22     39.17 o 
 -36   6  12      123.50       56.58     31.62 o 
 -34   6  12       50.53       32.83     44.38 o 
 -32   6  12        1.17      -42.83     42.83 o 
 -30   6  12      101.09       63.19     31.76 o 
 -28   6  12      305.58      290.99     50.43 o 
 -26   6  12      409.24      385.83     53.04 o 
 -24   6  12      169.34      130.91     40.80 o 
 -22   6  12      800.29      726.92     67.03 o 
 -20   6  12        0.58       47.56     63.58 o 
 -18   6  12       96.80       33.41     60.88 o 
 -16   6  12        3.87      -70.68     70.68 o 
 -14   6  12      747.27      726.53    110.43 o 
 -12   6  12      102.37       95.46     84.76 o 
 -10   6  12       73.55      103.85     40.33 o 
  -8   6  12       18.71      -22.75     41.45 o 
  -6   6  12      313.56      311.33     42.77 o 
  -4   6  12      149.14      125.93     76.98 o 
  -2   6  12       73.76       94.79     67.84 o 
   0   6  12        7.23      143.59     99.74 o 
   2   6  12      131.24      149.87     48.19 o 
   4   6  12      236.05      215.14     44.64 o 
   6   6  12       19.86       -4.12     29.41 o 
   8   6  12      241.23      239.97     36.93 o 
  10   6  12      628.69      551.96     45.04 o 
 -31   7  12      343.95      302.57     50.12 o 
 -29   7  12      286.41      318.11     58.28 o 
 -27   7  12       13.96        3.69     50.75 o 
 -25   7  12       24.63       77.98     54.15 o 
 -23   7  12        0.75       -7.67     53.58 o 
 -21   7  12       90.13      109.27     64.92 o 
 -19   7  12      372.41      330.32     82.78 o 
 -17   7  12        8.30      -35.92     35.92 o 
 -15   7  12       23.04      -10.95     57.65 o 
 -13   7  12       23.50       16.49     32.84 o 
 -11   7  12      279.17      304.12     54.54 o 
  -9   7  12        0.21      -17.90     38.38 o 
  -7   7  12      541.89      475.88     61.84 o 
  -5   7  12      536.17      432.73     61.22 o 
  -3   7  12        5.24       -5.39     58.85 o 
  -1   7  12       42.98      -21.22     62.03 o 
   1   7  12      328.60      378.17     76.55 o 
   3   7  12     2611.99     2697.56    159.26 o 
   5   7  12      642.20      674.73     83.18 o 
   7   7  12      421.80      561.71     70.25 o 
   9   7  12       98.47       45.54     30.63 o 
 -26   8  12      329.39      394.69     51.30 o 
 -24   8  12      401.57      341.19     56.25 o 
 -22   8  12       77.74       -1.43     43.04 o 
 -20   8  12     1038.67     1112.04     62.47 o 
 -18   8  12       68.86       84.11     81.38 o 
 -16   8  12      480.34      603.39     56.21 o 
 -14   8  12      258.16      209.51     42.40 o 
 -12   8  12      321.14      284.72     48.35 o 
 -10   8  12      487.94      483.51     56.00 o 
  -8   8  12      350.33      364.36     89.25 o 
  -6   8  12       10.45      -24.50     46.85 o 
  -4   8  12       19.29       24.67     38.09 o 
  -2   8  12       79.11       68.52     53.40 o 
   0   8  12      280.18      298.43     64.93 o 
   2   8  12      270.39      284.65     56.29 o 
   4   8  12        9.32       29.63     35.92 o 
   6   8  12        2.59       -9.35     26.27 o 
 -17   9  12      122.19      113.90     34.16 o 
 -15   9  12      325.03      267.05     47.30 o 
 -13   9  12        7.17       40.65     32.27 o 
 -11   9  12      459.24      456.52     46.37 o 
  -9   9  12      118.82      110.16     40.35 o 
  -7   9  12      670.98      505.35     61.26 o 
  -5   9  12      532.50      402.99     54.40 o 
  -3   9  12     1120.97     1081.52     74.83 o 
  -1   9  12      135.54      142.78     37.45 o 
 -41   1  13      235.26      212.49     48.19 o 
 -39   1  13      785.41      739.72     45.84 o 
 -37   1  13       21.37       12.53     26.73 o 
 -35   1  13      197.11      179.30     35.44 o 
 -33   1  13       89.30      103.70     34.68 o 
 -31   1  13      617.09      510.54     53.91 o 
 -29   1  13      637.21      540.39     52.50 o 
 -27   1  13      319.79      269.56     70.95 o 
 -25   1  13     2500.19     2449.14     94.55 o 
 -23   1  13        5.63      -25.16     25.96 o 
 -21   1  13     7811.17     7917.30    144.76 o 
 -19   1  13      376.87      397.74     64.24 o 
 -17   1  13      844.18      726.30     59.84 o 
 -15   1  13     1406.47     1437.75    105.20 o 
 -13   1  13      368.14      426.94     76.01 o 
 -11   1  13      318.17      373.82     50.25 o 
  -9   1  13      909.80      912.72     55.61 o 
  -7   1  13     1962.15     1939.21     78.82 o 
  -5   1  13     3223.90     3332.39     96.61 o 
  -3   1  13     2775.54     3107.30     93.33 o 
  -1   1  13      554.02      589.99     67.44 o 
   1   1  13     1621.50     1619.92     98.69 o 
   3   1  13     1402.83     1338.10    126.01 o 
   5   1  13        9.46      -13.27     39.31 o 
   7   1  13       56.92       66.21     42.26 o 
   9   1  13     1818.34     1806.61    107.46 o 
  11   1  13       30.48       -7.78     61.67 o 
  13   1  13      118.84      101.58     55.53 o 
  15   1  13        0.02      -40.53     40.53 o 
 -42   2  13       21.96       38.82     29.73 o 
 -40   2  13      501.57      480.54     70.17 o 
 -38   2  13      288.84      337.83     45.16 o 
 -36   2  13      973.15      991.85     70.63 o 
 -34   2  13      247.26      214.99     38.54 o 
 -32   2  13      359.00      420.30     47.24 o 
 -30   2  13     1669.67     1679.63    102.35 o 
 -28   2  13      554.93      631.56     70.40 o 
 -26   2  13     1438.68     1242.75    122.32 o 
 -24   2  13     1047.89     1038.26     86.71 o 
 -22   2  13     2421.59     2161.16     91.30 o 
 -20   2  13      134.00       79.62     37.64 o 
 -18   2  13     1307.93     1275.96     80.43 o 
 -16   2  13      480.07      480.62     60.90 o 
 -14   2  13     1462.27     1366.46     91.57 o 
 -12   2  13       28.14       33.37     26.86 o 
 -10   2  13     2142.15     2079.69     82.33 o 
  -8   2  13      538.13      493.69     49.34 o 
  -6   2  13     1960.55     1889.74     97.53 o 
  -4   2  13      816.61      705.64     65.10 o 
  -2   2  13    13356.62    12615.63    339.57 o 
   0   2  13     1365.91     1221.87     92.46 o 
   2   2  13     5926.16     5960.75    198.47 o 
   4   2  13      756.58      734.35     75.80 o 
   6   2  13     2067.81     1995.33    168.96 o 
   8   2  13     1037.81      996.58    122.90 o 
  10   2  13     2386.49     2330.86    167.11 o 
  12   2  13      242.75      267.88     72.78 o 
  14   2  13       11.34       61.44     49.29 o 
  16   2  13      195.10      207.17     45.79 o 
 -41   3  13      382.11      343.96     42.76 o 
 -39   3  13       10.49       13.49     24.82 o 
 -37   3  13     1202.55     1186.87     69.96 o 
 -35   3  13       55.32       40.71     53.45 o 
 -33   3  13     1184.67     1327.18    124.39 o 
 -31   3  13        3.48       37.77     37.19 o 
 -29   3  13     1596.72     1531.11    100.76 o 
 -27   3  13      158.15      120.55     35.09 o 
 -25   3  13     1553.86     1518.98     79.19 o 
 -23   3  13       17.08       58.91     42.42 o 
 -21   3  13      112.78       98.98     57.49 o 
 -19   3  13      769.59      711.16     72.55 o 
 -17   3  13     4789.73     4515.60    148.20 o 
 -15   3  13     4009.45     3514.91    160.94 o 
 -13   3  13     6720.58     6301.96    146.03 o 
 -11   3  13     2338.91     2301.82    107.71 o 
  -9   3  13       78.02       21.59     39.21 o 
  -7   3  13     2204.60     2224.37    108.30 o 
  -5   3  13      101.00       98.84     43.00 o 
  -3   3  13    12560.26    12406.50    265.26 o 
  -1   3  13     1089.37     1110.69     89.50 o 
   1   3  13     6097.92     5690.77    183.37 o 
   3   3  13      276.84      245.62     81.88 o 
   5   3  13      810.76      615.67    103.70 o 
   7   3  13      653.68      567.65     97.79 o 
   9   3  13     2366.70     2612.61    173.96 o 
  11   3  13       59.89       59.62     59.02 o 
  13   3  13     2654.86     3111.96    155.56 o 
  15   3  13        4.11       61.43     39.28 o 
 -38   4  13      104.57      106.03     27.98 o 
 -36   4  13     1289.02     1500.47     73.40 o 
 -34   4  13      523.12      617.18     87.00 o 
 -32   4  13       42.42       27.18     52.50 o 
 -30   4  13      184.89      149.23     69.00 o 
 -28   4  13     2284.97     2039.34    109.89 o 
 -26   4  13     6143.17     6350.47    203.42 o 
 -24   4  13    11311.86    10753.18    359.80 o 
 -22   4  13     3568.61     3203.94    204.32 o 
 -20   4  13      161.32       52.45     39.93 o 
 -18   4  13       20.70       33.18     40.05 o 
 -16   4  13      113.34       29.21    112.77 o 
 -14   4  13    16236.39    15519.67    290.44 o 
 -12   4  13      676.29      680.74     74.05 o 
 -10   4  13     8603.24     8160.98    368.82 o 
  -8   4  13       14.60       44.34     40.25 o 
  -6   4  13     3165.19     3210.36    140.28 o 
  -4   4  13      246.31      257.23     58.58 o 
  -2   4  13      829.45      868.34     82.57 o 
   0   4  13     5587.06     4584.02    165.41 o 
   2   4  13      584.24      563.32     68.30 o 
   4   4  13     1259.08     1308.05    134.59 o 
   6   4  13     1704.45     1772.87    102.95 o 
   8   4  13      695.01      753.44    102.57 o 
  10   4  13     1027.50     1106.82    104.20 o 
  12   4  13     1955.16     2030.31    119.52 o 
  14   4  13     1211.96     1269.01     81.97 o 
 -37   5  13      328.25      494.87     57.80 o 
 -35   5  13       86.02       77.78     28.28 o 
 -33   5  13     2398.90     2707.57    145.77 o 
 -31   5  13      278.13      303.45     71.44 o 
 -29   5  13     3612.56     3885.62    197.88 o 
 -27   5  13      487.53      581.25     96.24 o 
 -25   5  13     4714.83     4634.68    227.99 o 
 -23   5  13      362.72      366.11     93.53 o 
 -21   5  13      325.17      192.16     76.61 o 
 -19   5  13     1257.70      972.54    127.47 o 
 -17   5  13     1013.59     1048.05    126.99 o 
 -15   5  13     2189.67     2185.28    129.41 o 
 -13   5  13     1526.45     1593.35    114.87 o 
 -11   5  13     5247.63     4994.98    216.90 o 
  -9   5  13     2303.46     2230.02     94.03 o 
  -7   5  13     2146.56     2073.23    115.71 o 
  -5   5  13     4847.89     4624.16    163.94 o 
  -3   5  13     2843.79     2438.34    122.18 o 
  -1   5  13     1177.72     1219.31     91.09 o 
   1   5  13     7462.50     7498.42    281.48 o 
   3   5  13     1299.56     1251.09    121.93 o 
   5   5  13     4294.93     4644.51    146.06 o 
   7   5  13       20.46       19.23     24.82 o 
   9   5  13     4362.85     4686.60    175.77 o 
  11   5  13       58.97      -17.55     31.95 o 
 -34   6  13      987.63     1247.15     82.45 o 
 -32   6  13     1115.38     1297.25     95.52 o 
 -30   6  13     1131.83     1013.62     97.25 o 
 -28   6  13      418.21      427.96     78.40 o 
 -26   6  13      446.73      518.34     83.76 o 
 -24   6  13        5.33       20.53     60.03 o 
 -22   6  13     1782.15     1884.21    149.17 o 
 -20   6  13       69.17       55.65     63.97 o 
 -18   6  13     7648.92     7478.70    295.00 o 
 -14   6  13     5200.25     5320.69    255.82 o 
 -12   6  13       47.35      -26.81     39.94 o 
 -10   6  13     6309.25     6274.49    145.06 o 
  -8   6  13      623.46      577.49     52.66 o 
  -6   6  13     9844.42     9861.59    337.81 o 
  -4   6  13     1810.63     1880.43    160.43 o 
  -2   6  13     7802.45     8247.76    377.47 o 
   0   6  13      579.89      575.51     61.70 o 
   2   6  13     9063.07     9534.55    197.36 o 
   4   6  13      429.11      434.45     56.20 o 
   6   6  13     2418.89     2464.32     87.29 o 
   8   6  13      131.45       88.29     20.93 o 
 -31   7  13      209.98      224.44     41.22 o 
 -29   7  13     2485.20     2642.61    120.81 o 
 -27   7  13      125.14       63.45     46.28 o 
 -25   7  13     3471.50     3733.14    167.39 o 
 -23   7  13      276.54      251.11     67.76 o 
 -21   7  13     5799.78     6258.40    233.76 o 
 -19   7  13      756.59      829.24    100.28 o 
 -17   7  13     2486.58     2537.28    165.17 o 
 -15   7  13     2668.26     2620.50    214.62 o 
 -13   7  13     1863.79     1877.85     99.86 o 
 -11   7  13     2779.42     2728.44    119.30 o 
  -9   7  13     2942.54     2878.12    121.47 o 
  -7   7  13     4255.85     4117.78    204.39 o 
  -5   7  13      495.88      431.09     85.38 o 
  -3   7  13     4410.78     4703.49    207.38 o 
  -1   7  13       89.11       43.67     53.29 o 
   1   7  13     1580.95     1582.50    121.30 o 
   3   7  13      483.53      471.14     68.58 o 
   5   7  13     1862.36     2039.50    108.73 o 
 -24   8  13     1345.29     1288.40     82.30 o 
 -22   8  13     1856.73     1901.21    104.69 o 
 -20   8  13      826.03      920.49     81.48 o 
 -18   8  13      633.35      662.51     77.00 o 
 -16   8  13      257.89      270.30     42.21 o 
 -14   8  13     2351.86     2465.51     91.79 o 
 -12   8  13      379.76      354.47     76.61 o 
 -10   8  13     2467.51     2475.96    136.06 o 
  -8   8  13        4.19      -23.09     51.27 o 
  -6   8  13     1722.63     1617.57     78.40 o 
  -4   8  13      337.26      251.27     59.10 o 
  -2   8  13     3006.29     3262.31    146.76 o 
   0   8  13      112.87       88.85     41.49 o 
   2   8  13      995.89      999.22     72.38 o 
  -9   9  13      400.90      312.82     37.89 o 
  -7   9  13     2096.42     1917.42     85.14 o 
  -5   9  13      307.33      298.59     38.51 o 
 -40   0  14     1749.54     1634.51     64.79 o 
 -38   0  14        8.82       32.72     47.58 o 
 -36   0  14     3456.66     3394.24    178.83 o 
 -34   0  14      161.62      147.96     58.46 o 
 -32   0  14     6542.08     6442.53    262.03 o 
 -30   0  14     5948.01     5781.74    253.15 o 
 -28   0  14     1983.59     1769.53    144.33 o 
 -26   0  14      222.30      144.84     58.86 o 
 -24   0  14      402.75      510.37     86.01 o 
 -22   0  14     1053.11      940.20    103.58 o 
 -20   0  14     5055.86     4951.35    393.20 o 
 -18   0  14      537.36      352.54    168.90 o 
 -16   0  14     7392.18     6541.66    537.23 o 
 -14   0  14      558.86      621.85     92.83 o 
 -12   0  14    16526.48    15757.88    399.53 o 
 -10   0  14      310.81      325.43     76.43 o 
  -8   0  14     1778.11     1952.70    334.33 o 
  -6   0  14     8445.00     9017.21    305.81 o 
  -4   0  14     7804.55     8414.86    297.89 o 
  -2   0  14     2721.21     2955.81    178.69 o 
   0   0  14     2958.56     3256.23    185.63 o 
   2   0  14     8170.79     8836.20    288.61 o 
   4   0  14      922.79      973.48    122.47 o 
   6   0  14     9716.24     9736.60    337.30 o 
   8   0  14     2127.76     2274.81    159.57 o 
  10   0  14     2089.76     2441.15    149.45 o 
  12   0  14     1149.02     1355.02    101.77 o 
 -41   1  14      199.85      235.50     28.40 o 
 -39   1  14     2124.15     2257.67     67.47 o 
 -37   1  14      490.64      516.00     34.65 o 
 -35   1  14     1650.82     1559.92     71.12 o 
 -33   1  14      284.17      255.14     39.48 o 
 -31   1  14     3948.26     3886.79    115.59 o 
 -29   1  14     2266.46     2282.36     92.85 o 
 -27   1  14     5177.17     5228.84    150.61 o 
 -25   1  14     3813.99     3809.85    116.54 o 
 -23   1  14     7767.02     7510.58    196.36 o 
 -21   1  14     2052.10     1953.60     85.38 o 
 -19   1  14     3973.90     3764.39    184.08 o 
 -17   1  14     4747.36     4545.18    142.63 o 
 -15   1  14     3952.92     3569.97    106.77 o 
 -13   1  14    14054.66    14085.84    241.08 o 
 -11   1  14     3092.05     3146.22    101.50 o 
  -9   1  14     4864.15     4744.67    122.62 o 
  -7   1  14     1523.37     1382.82     74.77 o 
  -5   1  14     6144.90     6076.15    165.26 o 
  -3   1  14       10.27      -21.00     31.84 o 
  -1   1  14     7055.63     7576.20    199.76 o 
   1   1  14      801.08      840.75    106.77 o 
   3   1  14     5660.99     5895.25    149.46 o 
   5   1  14       35.62       56.19     46.18 o 
   7   1  14     6942.04     7582.45    198.51 o 
   9   1  14       17.05      -18.48     35.81 o 
  11   1  14     2210.37     2253.48    139.33 o 
  13   1  14      541.69      537.12     68.16 o 
 -40   2  14      919.66      961.80     50.10 o 
 -38   2  14      314.49      322.37     40.81 o 
 -36   2  14     1138.95     1205.24     60.99 o 
 -34   2  14      803.62      728.39     44.16 o 
 -32   2  14     2541.69     2711.97     82.64 o 
 -30   2  14       54.74       50.03     26.96 o 
 -28   2  14    15513.98    15207.42    284.10 o 
 -26   2  14        0.69       47.17     29.44 o 
 -24   2  14    16141.93    15297.50    232.98 o 
 -22   2  14      490.69      477.45     63.11 o 
 -20   2  14     9913.83     9344.97    347.49 o 
 -18   2  14      139.47      128.79     44.62 o 
 -16   2  14     7175.27     6868.94    221.71 o 
 -14   2  14      779.54      690.46     53.47 o 
 -12   2  14     7583.35     7339.21    171.60 o 
 -10   2  14        8.23        3.78     29.43 o 
  -8   2  14    13459.99    12728.84    452.07 o 
  -6   2  14      298.09      283.04     56.87 o 
  -4   2  14     3144.40     2978.05    132.56 o 
  -2   2  14     1499.19     1643.96    100.91 o 
   0   2  14      920.85      971.01     82.99 o 
   2   2  14      370.10      337.97     75.96 o 
   4   2  14     7392.92     7633.95    307.21 o 
   6   2  14     5387.14     5140.91    247.33 o 
   8   2  14      649.79      689.42     99.46 o 
  10   2  14     1689.44     1630.51    128.39 o 
  12   2  14      130.39       53.68     43.20 o 
  14   2  14     1029.59      983.27     70.56 o 
 -39   3  14     1134.04     1293.07     58.51 o 
 -37   3  14       91.70       51.61     29.20 o 
 -35   3  14     1403.09     1457.15     77.72 o 
 -33   3  14      814.93      729.17     64.96 o 
 -31   3  14     2093.57     2216.24    177.95 o 
 -29   3  14     2062.00     2027.85     81.64 o 
 -27   3  14     5754.65     5927.71    137.54 o 
 -25   3  14       88.40       45.95     71.33 o 
 -23   3  14     3609.54     3505.29    139.26 o 
 -21   3  14       43.33        7.93     39.96 o 
 -19   3  14     1030.89      906.08     79.29 o 
 -17   3  14     4509.55     4393.01    157.71 o 
 -15   3  14      548.78      510.77     84.61 o 
 -13   3  14     5750.07     5697.05    243.79 o 
 -11   3  14     2384.43     2262.55    140.19 o 
  -9   3  14     4291.60     4073.21    156.97 o 
  -7   3  14     5005.45     4413.84    162.08 o 
  -5   3  14     1970.59     2079.17    116.10 o 
  -3   3  14      102.11       91.85     45.25 o 
  -1   3  14     3221.75     3320.32    141.09 o 
   1   3  14       61.73       56.20     42.27 o 
   3   3  14     4339.04     4159.90    224.07 o 
   5   3  14       24.99        1.57     59.86 o 
   7   3  14     1758.53     1751.32    137.87 o 
   9   3  14      324.19      301.03     70.19 o 
  11   3  14     2755.74     3268.02    151.57 o 
  13   3  14      240.50      272.67     48.51 o 
 -38   4  14       23.23       21.38     27.14 o 
 -36   4  14      452.67      494.11     44.26 o 
 -34   4  14        5.33       29.55     31.58 o 
 -32   4  14     1300.79     1313.43     76.82 o 
 -30   4  14       64.73       70.51     32.24 o 
 -28   4  14     1914.08     2100.12    156.77 o 
 -26   4  14     1803.92     1975.65    155.17 o 
 -24   4  14        8.07       40.70     41.10 o 
 -22   4  14      759.81      608.33     70.42 o 
 -20   4  14     1310.53     1186.36     89.87 o 
 -18   4  14       42.76      -15.77     51.96 o 
 -16   4  14     2736.87     2628.45    125.90 o 
 -14   4  14       27.17       50.44     47.10 o 
 -12   4  14     3528.62     3540.84    170.24 o 
 -10   4  14     1550.15     1374.23     98.66 o 
  -8   4  14     3988.54     3743.19    151.30 o 
  -6   4  14      514.32      541.62     68.95 o 
  -4   4  14      141.45      213.61     52.50 o 
  -2   4  14     3212.76     2908.71    132.79 o 
   0   4  14      129.10      195.72     50.24 o 
   2   4  14     1684.30     1555.58    140.53 o 
   4   4  14      585.44      601.19     59.42 o 
   6   4  14      528.47      469.20     80.46 o 
   8   4  14       75.44       46.30     45.86 o 
  10   4  14      792.02      889.66     80.07 o 
  12   4  14     1176.34     1127.94     71.51 o 
 -37   5  14      132.50      140.13     36.49 o 
 -35   5  14       81.06      103.18     41.13 o 
 -33   5  14      316.68      352.37     64.96 o 
 -31   5  14      239.66      268.33     64.79 o 
 -29   5  14       92.31      130.91     60.81 o 
 -27   5  14      586.83      594.43     97.43 o 
 -25   5  14     3017.86     3066.26    187.37 o 
 -23   5  14      154.60       92.51     69.72 o 
 -21   5  14     4477.41     4496.65    234.96 o 
 -19   5  14      128.89      137.34     76.81 o 
 -17   5  14      264.84      265.13     74.68 o 
 -15   5  14     1457.65     1380.37     93.27 o 
 -13   5  14      811.65      713.31     76.96 o 
 -11   5  14      215.17      174.81     51.30 o 
  -9   5  14     1288.68     1312.73     94.05 o 
  -7   5  14      178.75      106.17     43.52 o 
  -5   5  14       22.28       84.04     44.21 o 
  -3   5  14      532.45      481.88     64.96 o 
  -1   5  14      569.60      579.52     66.72 o 
   1   5  14       46.59      -41.48     48.86 o 
   3   5  14     1005.43      971.21     69.06 o 
   5   5  14        1.39       19.05     29.12 o 
   7   5  14     1075.09     1054.96     84.65 o 
   9   5  14        5.90      -21.00     30.28 o 
 -34   6  14       10.33      -33.85     33.85 o 
 -32   6  14      283.97      245.17     56.41 o 
 -30   6  14       65.07       89.29     50.46 o 
 -28   6  14      380.47      472.00     76.21 o 
 -26   6  14      472.74      430.85     78.24 o 
 -24   6  14      106.48       99.07     57.03 o 
 -22   6  14       15.47      -19.41     60.45 o 
 -20   6  14      378.33      355.95     87.12 o 
 -18   6  14      513.57      411.42     90.30 o 
 -16   6  14      147.76       85.11     69.56 o 
 -14   6  14      734.12      567.89    103.53 o 
 -12   6  14      245.80      150.91     46.95 o 
 -10   6  14       12.89      -17.38     38.93 o 
  -8   6  14       13.32       38.22     67.26 o 
  -6   6  14       60.20       78.61     70.44 o 
  -4   6  14      249.12      260.49     78.84 o 
  -2   6  14        4.04       -1.19     58.77 o 
   0   6  14      127.07      143.67     32.95 o 
   2   6  14      770.64      795.33     55.30 o 
   4   6  14        9.69       19.35     58.86 o 
 -29   7  14      401.80      401.80     54.75 o 
 -27   7  14      337.97      239.30     53.30 o 
 -25   7  14      327.74      318.21     64.40 o 
 -23   7  14      416.87      481.46     76.41 o 
 -21   7  14       30.43      -44.89     51.53 o 
 -19   7  14      100.63      181.64     63.94 o 
 -17   7  14        8.74       22.75     53.81 o 
 -15   7  14       45.70       42.12     56.60 o 
 -13   7  14       12.92      -24.19     51.60 o 
 -11   7  14        2.36       10.66     50.38 o 
  -9   7  14        0.17        7.49     56.92 o 
  -7   7  14      352.26      371.80     80.06 o 
  -5   7  14        3.49       14.67     53.34 o 
  -3   7  14      117.60      160.99     57.81 o 
  -1   7  14       92.54      112.28     49.68 o 
   1   7  14      334.21      307.90     56.51 o 
   3   7  14       90.40       75.00     31.54 o 
 -24   8  14        2.76       72.54     30.36 o 
 -22   8  14       68.19      161.60     42.21 o 
 -20   8  14      695.88      629.94     61.87 o 
 -18   8  14      162.93      103.87     42.56 o 
 -16   8  14      352.61      335.42     60.70 o 
 -14   8  14        2.86      -28.41     52.01 o 
 -12   8  14      349.53      361.35     63.41 o 
 -10   8  14       24.56        9.57     44.63 o 
  -8   8  14      388.59      380.39     41.29 o 
  -6   8  14        0.36      -31.17     34.74 o 
  -4   8  14      200.30      109.20     39.55 o 
  -2   8  14       20.08       15.31     28.55 o 
 -41   1  15      271.77      202.52     39.91 o 
 -39   1  15       86.68       98.12     28.59 o 
 -37   1  15      262.73      271.60     32.69 o 
 -35   1  15      188.28      158.97     27.13 o 
 -33   1  15     1951.05     1993.46     68.29 o 
 -31   1  15       20.69        8.95     24.81 o 
 -29   1  15       32.96       44.81     24.97 o 
 -27   1  15       80.91       60.65     28.54 o 
 -25   1  15       72.50       75.33     26.77 o 
 -23   1  15      142.96      129.08     34.85 o 
 -21   1  15      563.05      650.34     92.28 o 
 -19   1  15       12.35        5.09     31.68 o 
 -17   1  15      118.06       33.53     34.06 o 
 -15   1  15     3099.88     2826.99    101.34 o 
 -13   1  15       11.68       47.13     32.85 o 
 -11   1  15      186.92      113.56     36.58 o 
  -9   1  15      945.76     1009.82     66.96 o 
  -7   1  15      374.10      353.78     47.98 o 
  -5   1  15      454.46      417.30     47.43 o 
  -3   1  15     1345.25     1506.82     75.16 o 
  -1   1  15      100.91       83.44     54.64 o 
   1   1  15      253.83      297.58     50.93 o 
   3   1  15        9.68       29.43     42.52 o 
   5   1  15     1737.14     1706.40     95.61 o 
   7   1  15       16.88      -12.22     35.69 o 
   9   1  15       82.70      112.86     52.50 o 
  11   1  15        4.31      -25.32     34.67 o 
 -40   2  15       69.41       17.00     20.49 o 
 -38   2  15      205.18      233.42     34.79 o 
 -36   2  15       12.39       18.55     28.99 o 
 -34   2  15     1625.79     1691.50     67.16 o 
 -32   2  15      664.21      666.52     48.88 o 
 -30   2  15      651.19      739.42     53.81 o 
 -28   2  15       13.01       25.59     32.47 o 
 -26   2  15     3608.97     3609.72    138.55 o 
 -24   2  15        0.29       -4.14     37.33 o 
 -22   2  15     2808.00     2439.78    118.21 o 
 -20   2  15       54.56       66.35     52.03 o 
 -18   2  15      533.73      474.39     50.58 o 
 -16   2  15      921.53      958.69     66.51 o 
 -14   2  15     3789.21     3837.19    119.11 o 
 -12   2  15      147.77       69.70     31.31 o 
 -10   2  15     1773.92     1930.32     87.63 o 
  -8   2  15        3.28       84.28     44.56 o 
  -6   2  15      838.53      921.75     84.23 o 
  -4   2  15       14.91      -26.79     55.15 o 
  -2   2  15      185.35      137.53     46.37 o 
   0   2  15      715.81      772.07     99.89 o 
   2   2  15      862.03      715.55    111.19 o 
   4   2  15     1006.67      921.30    118.30 o 
   6   2  15     1295.24     1395.08    125.05 o 
   8   2  15      964.03     1046.52    102.49 o 
  10   2  15        2.04      -40.62     40.62 o 
 -37   3  15      689.42      757.81     49.68 o 
 -35   3  15      538.11      537.74     50.95 o 
 -33   3  15     1146.50     1284.23     74.58 o 
 -31   3  15       27.94       93.62     34.63 o 
 -29   3  15       73.83       84.75     38.85 o 
 -27   3  15      562.45      534.19     60.40 o 
 -25   3  15      442.84      412.99     55.73 o 
 -23   3  15     1996.60     1977.58    107.31 o 
 -21   3  15     3718.92     3622.42    143.72 o 
 -19   3  15     3381.82     3177.38    108.49 o 
 -17   3  15      521.42      464.24     63.14 o 
 -15   3  15     2721.41     2868.16    103.84 o 
 -13   3  15      764.28      629.88     72.45 o 
 -11   3  15     6282.81     6006.12    186.37 o 
  -9   3  15      157.39      138.26     51.52 o 
  -7   3  15     6264.59     5919.19    184.32 o 
  -5   3  15       15.40      -34.14     40.36 o 
  -3   3  15     3016.52     2975.50    131.68 o 
  -1   3  15       68.12       54.37     40.90 o 
   1   3  15     1528.51     1610.79    144.94 o 
   3   3  15      303.13      281.05     78.50 o 
   5   3  15     1234.94     1404.71    121.19 o 
   7   3  15        2.71        2.51     42.05 o 
   9   3  15     1302.71     1369.74     98.90 o 
  11   3  15       14.40       24.01     28.45 o 
 -38   4  15      899.43      867.85     60.81 o 
 -36   4  15      452.56      554.05     64.20 o 
 -34   4  15      389.50      444.91     66.68 o 
 -32   4  15       17.23       39.37     51.98 o 
 -30   4  15      949.36      976.10    104.57 o 
 -28   4  15       56.71       80.07     61.39 o 
 -26   4  15     1363.93     1347.48    131.32 o 
 -24   4  15     1293.71     1252.23     84.01 o 
 -22   4  15      725.01      733.19     70.97 o 
 -20   4  15      669.39      640.82     54.35 o 
 -18   4  15     2856.36     2751.54    127.90 o 
 -16   4  15      954.97      912.10    159.29 o 
 -14   4  15     4011.14     3893.59    152.02 o 
 -12   4  15     7164.91     6908.70    198.55 o 
 -10   4  15     4618.07     4320.26    209.91 o 
  -8   4  15     3346.38     2937.16    132.96 o 
  -6   4  15     2436.48     2102.73    113.84 o 
  -4   4  15     2583.88     2477.13    119.97 o 
  -2   4  15     5599.95     5399.99    136.66 o 
   0   4  15     2617.60     2655.50    167.22 o 
   2   4  15     1084.89     1036.23     70.42 o 
   4   4  15     2003.95     2051.01    134.39 o 
   6   4  15      212.71      217.59     50.87 o 
   8   4  15     1352.44     1424.83     91.06 o 
 -35   5  15      123.37      109.49     38.43 o 
 -33   5  15      562.04      638.64     71.86 o 
 -31   5  15     1044.28     1089.18     98.26 o 
 -29   5  15     1654.14     1832.28    128.68 o 
 -27   5  15     1973.94     2131.31    145.52 o 
 -25   5  15     1250.03     1301.92    125.99 o 
 -23   5  15     4293.29     4241.78    214.59 o 
 -21   5  15       29.57       47.22     67.25 o 
 -19   5  15     8327.15     8685.32    202.95 o 
 -17   5  15      756.93      723.13     71.84 o 
 -15   5  15     2192.87     2167.06    110.49 o 
 -13   5  15      195.46      131.29     51.66 o 
 -11   5  15     3619.01     3622.92    140.41 o 
  -9   5  15       90.70       48.43     46.86 o 
  -7   5  15     3979.57     3887.65    142.20 o 
  -5   5  15      124.78       87.14     67.71 o 
  -3   5  15     4135.41     4337.31    145.04 o 
  -1   5  15        1.04       14.68     40.31 o 
   1   5  15     4040.70     4280.73    212.82 o 
   3   5  15        0.93       29.11     50.72 o 
   5   5  15     2936.32     3030.55    122.84 o 
 -32   6  15        0.23      -32.18     34.56 o 
 -30   6  15     2689.71     3241.43    137.70 o 
 -28   6  15      151.12      136.66     53.22 o 
 -26   6  15     2494.35     2932.93    154.19 o 
 -24   6  15       12.15       -7.38     53.37 o 
 -22   6  15     4638.12     5219.55    217.69 o 
 -20   6  15      291.43      188.34     76.79 o 
 -18   6  15     8286.73     9061.82    297.94 o 
 -16   6  15      453.78      447.46     95.64 o 
 -14   6  15     3886.79     4046.14    130.93 o 
 -12   6  15      219.62      195.14    103.33 o 
 -10   6  15     3204.79     3340.43    187.02 o 
  -8   6  15     1029.07     1243.61    123.02 o 
  -6   6  15     2069.72     2181.80    150.71 o 
  -4   6  15     1624.01     1694.63    129.91 o 
  -2   6  15      659.51      621.15     50.02 o 
   0   6  15     2371.49     2517.00    121.89 o 
   2   6  15      233.24      212.29     42.34 o 
 -29   7  15      405.99      396.34     45.31 o 
 -27   7  15      269.23      250.98     44.74 o 
 -25   7  15        7.97       45.96     43.85 o 
 -23   7  15     1237.60     1314.66     99.28 o 
 -21   7  15      377.28      479.85     73.98 o 
 -19   7  15     1395.01     1497.88    110.50 o 
 -17   7  15      334.50      242.79     67.49 o 
 -15   7  15     3554.57     3774.31    172.39 o 
 -13   7  15       70.95       54.45     60.27 o 
 -11   7  15     6288.60     6757.86    224.98 o 
  -9   7  15      156.57      104.76     61.61 o 
  -7   7  15     4615.04     5164.19    188.83 o 
  -5   7  15      712.03      735.41     79.96 o 
  -3   7  15     1564.68     1456.51     96.77 o 
  -1   7  15       41.81       66.30     29.80 o 
 -20   8  15      364.03      338.06     46.55 o 
 -18   8  15      854.64      883.38     68.23 o 
 -16   8  15      773.15      612.31     64.57 o 
 -14   8  15     1362.33     1128.26     53.87 o 
 -12   8  15     1564.89     1450.04     59.74 o 
 -10   8  15     2246.14     2174.18     99.91 o 
  -8   8  15     1004.07      958.25     67.28 o 
  -6   8  15     3372.01     2965.39    105.50 o 
 -38   0  16      704.48      644.23     62.25 o 
 -36   0  16     2597.19     2803.70     99.72 o 
 -34   0  16        4.23      -18.45     49.96 o 
 -32   0  16     3950.08     4041.70    189.61 o 
 -30   0  16      397.46      428.24     53.92 o 
 -28   0  16     6210.63     6342.17    303.97 o 
 -26   0  16     3654.63     3713.58    275.33 o 
 -24   0  16     5089.82     4792.67    227.37 o 
 -22   0  16      769.78      700.50     97.66 o 
 -20   0  16     2150.37     2062.69    159.78 o 
 -18   0  16     3997.43     3578.70    204.23 o 
 -16   0  16     4374.93     3960.57    212.90 o 
 -14   0  16     5767.34     5291.26    243.40 o 
 -12   0  16    10816.17    10298.83    334.12 o 
 -10   0  16     7501.36     7545.01    286.31 o 
  -8   0  16     2684.99     2805.44    179.23 o 
  -6   0  16     5943.64     6580.48    260.35 o 
  -4   0  16       12.67       -7.16     35.71 o 
  -2   0  16     4983.95     5455.58    222.65 o 
   0   0  16     5351.39     5285.28    242.94 o 
   2   0  16    13784.84    13596.42    366.44 o 
   4   0  16       14.17      -34.56     42.83 o 
   6   0  16     1664.67     1878.72    117.49 o 
   8   0  16        0.97       57.27     27.16 o 
 -39   1  16      802.10      774.02     64.38 o 
 -37   1  16     2440.78     2536.49     69.43 o 
 -35   1  16     1580.54     1599.56     77.20 o 
 -33   1  16     1767.38     1768.62     87.21 o 
 -31   1  16     1524.09     1496.20     85.74 o 
 -29   1  16     1137.59     1286.99    100.54 o 
 -27   1  16      830.10      763.56     68.16 o 
 -25   1  16     4594.73     4390.36    152.30 o 
 -23   1  16      938.01      869.56     75.03 o 
 -21   1  16     3949.57     3685.69    142.27 o 
 -19   1  16      434.56      387.61     59.02 o 
 -17   1  16    10840.40    10583.90    237.99 o 
 -15   1  16        0.32      -24.43     36.30 o 
 -13   1  16     4427.54     4599.45    149.21 o 
 -11   1  16       50.05       -1.25     32.38 o 
  -9   1  16     6199.34     6551.46    148.94 o 
  -7   1  16     1284.21     1238.67     69.00 o 
  -5   1  16     6926.61     7744.04    178.03 o 
  -3   1  16     2390.71     2582.50    166.30 o 
  -1   1  16     4475.90     4858.49    154.60 o 
   1   1  16     1113.95     1046.99     85.02 o 
   3   1  16     3830.36     4104.70    174.05 o 
   5   1  16     1207.77     1251.24    112.02 o 
   7   1  16     1275.29     1345.18     99.56 o 
   9   1  16     1945.72     2074.89     93.36 o 
 -38   2  16       99.33      103.14     26.24 o 
 -36   2  16     4216.24     4795.37    112.25 o 
 -34   2  16      448.15      452.91     38.26 o 
 -32   2  16     4132.20     4375.01    114.19 o 
 -30   2  16      425.05      340.82     36.24 o 
 -28   2  16      827.09      862.86     69.75 o 
 -26   2  16        9.13       -6.88     37.73 o 
 -24   2  16     3660.72     3526.52    136.03 o 
 -22   2  16     2274.37     2214.31     90.99 o 
 -20   2  16     7120.00     6904.63    170.24 o 
 -18   2  16      491.30      512.43     67.06 o 
 -16   2  16     2144.73     2243.37     92.60 o 
 -14   2  16      192.30      174.05     37.94 o 
 -12   2  16       19.32      107.81     45.94 o 
 -10   2  16     1337.14     1196.15     88.54 o 
  -8   2  16      198.92      295.74     55.61 o 
  -6   2  16     6110.54     6259.55    182.11 o 
  -4   2  16      493.09      514.61     62.19 o 
  -2   2  16     2359.37     2383.32    155.84 o 
   0   2  16      696.91      694.69    103.13 o 
   2   2  16     2873.60     2985.79    177.77 o 
   4   2  16        9.36        3.25     47.13 o 
   6   2  16     4990.19     5552.32    196.03 o 
   8   2  16        6.99       23.22     33.87 o 
 -37   3  16      197.15      203.00     28.20 o 
 -35   3  16      953.69      988.47     55.04 o 
 -33   3  16     1330.37     1590.44    112.06 o 
 -31   3  16     3027.22     3233.40    107.68 o 
 -29   3  16     1473.31     1491.35     83.51 o 
 -27   3  16      764.66      750.01     66.42 o 
 -25   3  16      126.77      115.71     50.48 o 
 -23   3  16      461.15      483.16     48.46 o 
 -21   3  16     5527.83     5648.76    138.37 o 
 -19   3  16      791.96      784.09     58.65 o 
 -17   3  16     3798.02     3861.85    144.98 o 
 -15   3  16      236.60      311.42     45.49 o 
 -13   3  16      985.26      903.06     80.95 o 
 -11   3  16        1.08       -0.56     42.39 o 
  -9   3  16      995.84      955.95     82.70 o 
  -7   3  16     1127.59      947.11     78.79 o 
  -5   3  16     2498.68     2561.85    119.33 o 
  -3   3  16      769.36      840.66     99.86 o 
  -1   3  16     4867.84     4568.92    219.59 o 
   1   3  16      163.00      152.20     61.92 o 
   3   3  16      659.11      632.73     86.41 o 
   5   3  16      587.62      521.75     72.09 o 
   7   3  16     1945.88     2025.49    102.02 o 
 -36   4  16      313.00      360.70     33.80 o 
 -34   4  16      411.08      477.65     64.16 o 
 -32   4  16      615.09      536.36     73.24 o 
 -30   4  16      132.93       90.73     56.13 o 
 -28   4  16      367.09      337.68     75.26 o 
 -26   4  16       90.87       99.42     29.48 o 
 -24   4  16        4.84       12.75     28.24 o 
 -22   4  16     1009.20     1193.57     65.77 o 
 -20   4  16     1523.44     1504.55    101.03 o 
 -18   4  16     2120.95     2041.76    108.17 o 
 -16   4  16     3522.88     3462.26    262.21 o 
 -14   4  16      165.74      187.93     52.19 o 
 -12   4  16     2100.57     2130.43    112.57 o 
 -10   4  16      556.75      520.20     64.68 o 
  -8   4  16      371.96      438.43     62.05 o 
  -6   4  16     3291.22     3151.36    127.79 o 
  -4   4  16        1.65       -3.69     36.00 o 
  -2   4  16     1867.21     1799.10    135.11 o 
   0   4  16      105.30      102.13     52.72 o 
   2   4  16     1186.74     1155.05     97.15 o 
   4   4  16        4.37        2.32     34.88 o 
   6   4  16       49.82       -8.92     28.37 o 
 -33   5  16       35.49       49.12     21.39 o 
 -31   5  16        3.16       11.57     20.65 o 
 -29   5  16      122.22      170.46     35.93 o 
 -27   5  16       55.27       46.05     30.38 o 
 -25   5  16     2316.12     2265.45    150.05 o 
 -23   5  16      304.03      337.94     77.86 o 
 -21   5  16       37.56       89.35     41.53 o 
 -19   5  16       90.67      114.99     41.11 o 
 -17   5  16      768.91      750.30     67.71 o 
 -15   5  16        0.09      -21.96     36.57 o 
 -13   5  16      340.17      334.69     54.36 o 
 -11   5  16      629.00      641.05     65.04 o 
  -9   5  16      137.35      130.51     50.69 o 
  -7   5  16        0.41       13.29     34.29 o 
  -5   5  16      588.06      553.26     59.13 o 
  -3   5  16        1.45       -6.84     43.33 o 
  -1   5  16      140.63      100.06     29.85 o 
   1   5  16      224.12      244.34     50.56 o 
   3   5  16      670.35      578.01     50.99 o 
 -30   6  16       62.86       26.46     37.75 o 
 -28   6  16      222.83      177.01     51.74 o 
 -26   6  16       69.14        6.57     45.76 o 
 -24   6  16      389.00      344.87     68.92 o 
 -22   6  16       73.04       21.23     49.88 o 
 -20   6  16       18.37       58.39     54.74 o 
 -18   6  16      102.39       78.19     60.04 o 
 -16   6  16       31.04        7.42     55.85 o 
 -14   6  16      149.80      104.55     64.49 o 
 -12   6  16      231.94      215.62     72.82 o 
 -10   6  16      395.54      429.81     80.84 o 
  -8   6  16        6.68       27.61     51.17 o 
  -6   6  16      117.11      135.66     54.41 o 
  -4   6  16        6.10      -46.37     46.37 o 
  -2   6  16       61.17       29.63     29.13 o 
 -25   7  16        4.56       23.36     34.63 o 
 -23   7  16        0.37        3.19     35.52 o 
 -21   7  16       95.56       73.91     42.61 o 
 -19   7  16      143.28      168.49     48.58 o 
 -17   7  16       10.90      -46.88     46.88 o 
 -15   7  16       47.53       73.70     49.37 o 
 -13   7  16       35.97       44.31     43.83 o 
 -11   7  16       37.21       86.79     45.43 o 
  -9   7  16        1.02      -14.60     41.01 o 
  -7   7  16        3.12      -17.57     30.63 o 
  -5   7  16       47.86       73.60     28.84 o 
 -37   1  17      210.97      197.62     29.58 o 
 -35   1  17        1.01       42.12     27.62 o 
 -33   1  17       48.61       39.04     39.62 o 
 -31   1  17      169.73      107.56     38.53 o 
 -29   1  17      113.37       59.07     39.24 o 
 -27   1  17      311.00      248.49     48.79 o 
 -25   1  17      651.90      691.12     67.50 o 
 -23   1  17      247.20      222.61     46.18 o 
 -21   1  17      119.16       91.23     42.77 o 
 -19   1  17      223.44      229.71     49.77 o 
 -17   1  17       23.40       32.06     34.87 o 
 -15   1  17        2.00      -37.81     37.81 o 
 -13   1  17       52.38       97.75     40.92 o 
 -11   1  17      219.92      255.99     46.94 o 
  -9   1  17        9.16        5.73     44.99 o 
  -7   1  17       85.71      110.74     36.75 o 
  -5   1  17      785.29      735.08     94.96 o 
  -3   1  17       57.01      119.49     37.65 o 
  -1   1  17     1270.18     1411.57    222.08 o 
   1   1  17     1675.57     1815.48    166.44 o 
   3   1  17      215.86      151.47     53.97 o 
   5   1  17       23.35       57.18     36.49 o 
 -38   2  17       82.66       68.61     29.13 o 
 -36   2  17      189.58      212.37     48.08 o 
 -34   2  17      562.17      573.15     35.95 o 
 -32   2  17       21.05       14.62     24.73 o 
 -30   2  17      210.32      208.60     30.73 o 
 -28   2  17     1169.32     1316.94     64.81 o 
 -26   2  17      935.78      951.15     59.35 o 
 -24   2  17      219.45      273.25     48.68 o 
 -22   2  17      634.37      604.62     51.94 o 
 -20   2  17      762.94      784.18     59.14 o 
 -18   2  17        5.20      -43.59     53.02 o 
 -16   2  17     1019.16      924.07     59.96 o 
 -14   2  17      357.43      379.92     44.38 o 
 -12   2  17     1102.14     1069.94     81.77 o 
 -10   2  17       14.36      -16.97     35.13 o 
  -8   2  17      150.86      177.68     52.89 o 
  -6   2  17       65.37       32.18     54.70 o 
  -4   2  17      178.58      173.80     62.12 o 
  -2   2  17      365.67      305.35     75.97 o 
   0   2  17     1463.55     1456.44    121.06 o 
   2   2  17       82.59       90.62     56.11 o 
   4   2  17       34.29       22.00     37.96 o 
 -37   3  17      108.88      115.45     31.41 o 
 -35   3  17      970.40      924.30     50.13 o 
 -33   3  17       37.38       51.59     28.02 o 
 -31   3  17     1156.22     1213.60     54.75 o 
 -29   3  17        2.35        7.66     26.08 o 
 -27   3  17     1435.49     1513.98     67.16 o 
 -25   3  17      292.96      328.35     39.24 o 
 -23   3  17     3624.72     3812.51    107.89 o 
 -21   3  17        1.18      -29.76     30.62 o 
 -19   3  17     1685.18     1720.43     77.50 o 
 -17   3  17       73.49       91.46     43.01 o 
 -15   3  17     3845.78     3725.53    139.51 o 
 -13   3  17        4.20        0.65     39.66 o 
 -11   3  17     4955.70     4897.97    156.85 o 
  -9   3  17      168.73      156.84     45.44 o 
  -7   3  17     1443.11     1503.17     89.20 o 
  -5   3  17      258.41      349.06     71.07 o 
  -3   3  17     1427.29     1338.67    118.44 o 
  -1   3  17      630.45      545.81     80.29 o 
   1   3  17      365.49      391.19     63.82 o 
   3   3  17      242.20      210.83     48.14 o 
   5   3  17       49.62       35.34     22.38 o 
 -34   4  17     1618.42     1754.00    137.06 o 
 -32   4  17      478.32      470.48     43.09 o 
 -30   4  17     2333.63     2596.67     89.47 o 
 -28   4  17       11.62       -4.70     29.37 o 
 -26   4  17     1836.33     1814.13     66.79 o 
 -24   4  17     3948.05     4153.34    101.24 o 
 -22   4  17      995.62     1038.23     56.98 o 
 -20   4  17     1530.52     1545.74    130.61 o 
 -18   4  17     5345.06     5371.50    159.11 o 
 -16   4  17      755.62      737.26    104.95 o 
 -14   4  17     4645.52     4451.45    145.88 o 
 -12   4  17     2426.25     2594.25    113.24 o 
 -10   4  17      322.32      260.32     50.20 o 
  -8   4  17     1331.42     1343.36     83.12 o 
  -6   4  17      308.66      291.12     46.43 o 
  -4   4  17     4656.57     4767.07    192.24 o 
  -2   4  17      489.41      447.26     69.83 o 
   0   4  17     2659.70     2706.47    126.56 o 
   2   4  17       36.40        4.09     27.54 o 
 -31   5  17     1954.79     2080.89    102.41 o 
 -29   5  17      379.95      296.38     61.15 o 
 -27   5  17     1736.02     1790.67    115.54 o 
 -25   5  17       23.43       74.00     52.50 o 
 -23   5  17     6295.02     6745.21    231.37 o 
 -21   5  17      324.48      276.49     44.89 o 
 -19   5  17     3082.21     3329.15    113.15 o 
 -17   5  17      315.21      301.21     48.65 o 
 -15   5  17     5235.19     5409.21    145.54 o 
 -13   5  17      136.95      107.48     41.03 o 
 -11   5  17     2366.81     2497.64    100.98 o 
  -9   5  17      219.37      225.50     44.90 o 
  -7   5  17     1316.25     1402.62     73.64 o 
  -5   5  17      243.58      222.88     50.63 o 
  -3   5  17     2484.34     2433.54     74.94 o 
  -1   5  17      240.47      162.08     32.51 o 
 -28   6  17      708.61      730.99     63.90 o 
 -26   6  17      936.95      995.67     84.21 o 
 -24   6  17       92.82      104.63     48.82 o 
 -22   6  17     2116.44     2167.45    122.27 o 
 -20   6  17     2508.52     2747.19    140.78 o 
 -18   6  17      692.43      793.09     88.99 o 
 -16   6  17     2838.93     3003.18    151.54 o 
 -14   6  17      961.11     1044.91     98.71 o 
 -12   6  17     2302.48     2210.18    129.71 o 
 -10   6  17      654.06      650.57     79.45 o 
  -6   6  17      192.14      241.78     43.18 o 
 -21   7  17       21.54      -14.28     33.51 o 
 -19   7  17     2412.74     2411.24    100.31 o 
 -17   7  17      406.97      409.74     53.94 o 
 -15   7  17     1840.61     1891.46     93.96 o 
 -13   7  17       93.86       21.83     37.03 o 
 -11   7  17      784.37      684.88     53.30 o 
 -36   0  18     2632.79     2830.19    112.32 o 
 -34   0  18       54.24       58.36     42.61 o 
 -32   0  18      679.37      721.33     80.49 o 
 -30   0  18     3847.84     4067.18    177.20 o 
 -28   0  18     1957.60     2118.63    139.24 o 
 -26   0  18     5216.37     5296.95    218.90 o 
 -24   0  18     1534.22     1434.40    123.58 o 
 -22   0  18     3056.25     2950.93    171.06 o 
 -20   0  18      974.96     1013.53    111.62 o 
 -18   0  18      394.78      447.89     83.05 o 
 -16   0  18     1584.85     1814.57    137.35 o 
 -14   0  18     2644.45     2994.09    174.09 o 
 -12   0  18        2.03        6.07     53.50 o 
 -10   0  18     5644.59     6342.91    233.76 o 
  -8   0  18       71.62      127.41     60.03 o 
  -6   0  18     1384.45     1597.12    109.19 o 
  -4   0  18       13.55      -54.46     54.46 o 
  -2   0  18    12924.39    13740.35    310.12 o 
   0   0  18       38.78      114.35     50.19 o 
 -37   1  18     1327.17     1486.24     77.94 o 
 -35   1  18       89.34       53.47     25.86 o 
 -33   1  18      853.68      916.89     57.49 o 
 -31   1  18       93.14      111.71     35.35 o 
 -29   1  18     3033.22     3050.75    111.35 o 
 -27   1  18       25.97       26.53     34.24 o 
 -25   1  18     3038.99     3156.17    120.92 o 
 -23   1  18       13.72       10.84     46.64 o 
 -21   1  18     4929.90     5125.90    156.31 o 
 -19   1  18      217.24      219.59     48.22 o 
 -17   1  18     3312.38     3559.50    131.77 o 
 -15   1  18     2172.79     2235.24    106.72 o 
 -13   1  18     3760.48     3983.16    236.81 o 
 -11   1  18     2608.00     3017.41    115.98 o 
  -9   1  18     4606.87     5387.28    189.12 o 
  -7   1  18     2196.34     2525.20    145.82 o 
  -5   1  18     2528.90     2707.38    102.00 o 
  -3   1  18     4823.39     5150.43    136.45 o 
  -1   1  18      715.06      767.96     86.22 o 
   1   1  18     1007.91     1073.25     83.72 o 
 -36   2  18       66.38       81.20     32.15 o 
 -34   2  18      217.93      196.70     31.01 o 
 -32   2  18      681.91      721.36     51.70 o 
 -30   2  18      489.02      520.85     49.97 o 
 -28   2  18     1424.40     1514.19     62.32 o 
 -26   2  18     1634.38     1815.23     71.18 o 
 -24   2  18      703.92      702.79     50.45 o 
 -22   2  18     1141.94     1169.20     62.50 o 
 -20   2  18      317.26      317.65     40.50 o 
 -18   2  18     5142.36     5258.35    122.25 o 
 -16   2  18      139.75       95.34     41.13 o 
 -14   2  18     9165.09     9358.56    199.06 o 
 -12   2  18        6.76      -59.29     59.29 o 
 -10   2  18     4629.02     4923.23    154.14 o 
  -8   2  18       48.07        1.33     46.70 o 
  -6   2  18     4356.61     4732.56    188.98 o 
  -4   2  18        6.37        3.40     46.87 o 
  -2   2  18     1642.21     1675.07    116.58 o 
   0   2  18      130.05       83.16     41.13 o 
   2   2  18     1679.42     1689.23     87.95 o 
 -35   3  18       27.26       32.41     28.00 o 
 -33   3  18      532.58      622.65     41.01 o 
 -31   3  18      157.30      151.91     33.52 o 
 -29   3  18     1576.89     1759.86     60.71 o 
 -27   3  18     1330.90     1456.27     59.69 o 
 -25   3  18     1784.53     1887.10     70.40 o 
 -23   3  18       46.75       57.36     30.53 o 
 -21   3  18     1234.05     1304.22     62.24 o 
 -19   3  18      602.69      582.75     50.39 o 
 -17   3  18      142.28      146.72     68.31 o 
 -15   3  18     1011.22      929.70     71.02 o 
 -13   3  18      164.68      145.21     52.36 o 
 -11   3  18     1210.89     1109.86     87.60 o 
  -9   3  18     1319.70     1297.33     77.19 o 
  -7   3  18     1273.44     1457.81    108.29 o 
  -5   3  18     1984.59     1995.92    128.72 o 
  -3   3  18      614.47      667.70     78.54 o 
  -1   3  18      274.42      351.20     54.93 o 
   1   3  18     1235.46     1095.59     68.65 o 
 -32   4  18        9.88        1.12     31.08 o 
 -30   4  18      454.91      444.88     36.73 o 
 -28   4  18        7.50       81.31     35.22 o 
 -26   4  18      863.28      976.68     45.22 o 
 -24   4  18     1463.82     1555.55     75.58 o 
 -22   4  18      280.03      247.52     41.72 o 
 -20   4  18      149.88      186.67     56.98 o 
 -18   4  18        6.96        0.05     31.15 o 
 -16   4  18        2.65       32.22     31.79 o 
 -14   4  18      722.47      745.21     61.30 o 
 -12   4  18       37.23       23.82     31.82 o 
 -10   4  18     2612.19     2589.38     98.51 o 
  -8   4  18      137.99       65.27     47.68 o 
  -6   4  18     1938.56     1987.70    114.06 o 
  -4   4  18       37.07       12.77     37.34 o 
  -2   4  18      505.82      401.42     48.42 o 
 -29   5  18      910.96      911.92     66.81 o 
 -27   5  18       41.44       27.93     37.48 o 
 -25   5  18      415.62      403.44     61.16 o 
 -23   5  18       50.96       51.65     45.23 o 
 -21   5  18       85.61       99.61     29.29 o 
 -19   5  18      136.66      168.26     36.15 o 
 -17   5  18      528.04      520.08     48.04 o 
 -15   5  18      336.50      358.31     43.99 o 
 -13   5  18      848.57      915.41     56.50 o 
 -11   5  18      625.02      524.15     45.95 o 
  -9   5  18       62.26       71.70     31.89 o 
  -7   5  18       75.67       41.08     19.46 o 
 -24   6  18        0.37       10.98     30.86 o 
 -22   6  18      981.77      944.83     72.17 o 
 -20   6  18      178.66      128.01     44.51 o 
 -18   6  18      290.24      293.64     53.20 o 
 -16   6  18      184.39      186.94     50.47 o 
 -14   6  18       96.73       31.75     43.40 o 
 -35   1  19       75.93       52.78     29.65 o 
 -33   1  19      281.37      250.69     32.96 o 
 -31   1  19      242.21      200.73     33.55 o 
 -29   1  19        0.04       11.84     30.80 o 
 -27   1  19      229.19      265.18     41.22 o 
 -25   1  19      415.25      501.21     51.66 o 
 -23   1  19      554.76      555.48     54.71 o 
 -21   1  19      232.33      231.80     44.26 o 
 -19   1  19     1674.58     1804.75     89.19 o 
 -17   1  19      150.65      112.40     36.67 o 
 -15   1  19       55.24       47.83     31.07 o 
 -13   1  19      278.41      322.51     58.93 o 
 -11   1  19       11.89       -4.75     30.07 o 
  -9   1  19       75.97      116.75     44.57 o 
  -7   1  19      495.26      429.47     45.28 o 
  -5   1  19       50.10       90.89     47.45 o 
  -3   1  19      238.50      163.44     49.47 o 
 -34   2  19      430.46      388.38     43.55 o 
 -32   2  19      951.88      966.75     99.11 o 
 -30   2  19      639.39      712.04     52.83 o 
 -28   2  19        7.88       -7.72     28.92 o 
 -26   2  19       42.52       43.49     28.95 o 
 -24   2  19      498.54      511.14     50.39 o 
 -22   2  19       31.79       18.34     38.84 o 
 -20   2  19     1473.12     1627.85     79.86 o 
 -18   2  19      201.35      196.11     41.93 o 
 -16   2  19      403.10      430.85     45.28 o 
 -14   2  19      328.89      360.97     66.18 o 
 -12   2  19     1321.51     1437.03    108.19 o 
 -10   2  19       30.37      -10.97     39.58 o 
  -8   2  19      308.08      350.88     59.76 o 
  -6   2  19       18.67       -6.30     39.10 o 
  -4   2  19      872.15      772.85     74.49 o 
  -2   2  19      247.85      221.61     40.96 o 
 -31   3  19     1188.44     1208.43     69.23 o 
 -29   3  19       17.84       16.99     17.85 o 
 -27   3  19      546.39      559.15     36.18 o 
 -25   3  19       41.25       52.26     27.37 o 
 -23   3  19      730.00      661.29     40.65 o 
 -21   3  19      260.79      258.79     30.33 o 
 -19   3  19      442.28      361.04     47.52 o 
 -17   3  19       80.50       13.70     45.18 o 
 -15   3  19     1122.94     1077.40     99.72 o 
 -13   3  19      323.70      394.72     45.38 o 
 -11   3  19     2026.21     2253.38    121.66 o 
  -9   3  19     1102.06     1025.09     89.76 o 
  -7   3  19       85.52       97.32     43.63 o 
  -5   3  19     1148.70     1091.54     79.03 o 
 -28   4  19     3647.99     4014.12    118.01 o 
 -26   4  19      910.92      865.10     69.81 o 
 -24   4  19     2853.97     3175.20     85.81 o 
 -22   4  19     1780.29     1805.99     70.84 o 
 -20   4  19      538.36      543.16     47.88 o 
 -18   4  19      166.84      147.87     48.71 o 
 -16   4  19      843.48      813.71     55.35 o 
 -14   4  19        1.42      -51.72     51.72 o 
 -12   4  19     1459.17     1437.59     91.70 o 
 -10   4  19       91.55       60.75     33.41 o 
  -8   4  19     2142.52     2085.83     95.78 o 
 -23   5  19     4376.22     4806.51    135.25 o 
 -21   5  19        3.87      -47.04     47.04 o 
 -19   5  19     1307.76     1433.01     88.68 o 
 -17   5  19      469.41      343.55     56.62 o 
 -15   5  19      588.75      505.92     62.02 o 
 -32   0  20     2052.58     2261.66     92.88 o 
 -30   0  20     1873.30     2270.02    103.79 o 
 -28   0  20      577.79      645.18     67.07 o 
 -26   0  20     1096.32     1200.85     89.62 o 
 -24   0  20      711.42      617.32     71.39 o 
 -22   0  20     3113.03     3333.71    148.06 o 
 -20   0  20       90.54      108.53     48.66 o 
 -18   0  20     3267.10     3531.83    149.66 o 
 -16   0  20      261.39      277.60     57.98 o 
 -14   0  20     3575.97     4339.84    153.21 o 
 -12   0  20      412.98      445.01     52.24 o 
 -10   0  20     3255.60     3190.94    132.28 o 
  -8   0  20      189.47      175.69     42.57 o 
 -31   1  20      162.07      182.43     28.03 o 
 -29   1  20     1062.73     1133.00     56.12 o 
 -27   1  20      231.85      234.79     32.48 o 
 -25   1  20      554.95      665.91     50.13 o 
 -23   1  20     2170.56     2425.49    131.47 o 
 -21   1  20     1794.63     2046.09     81.84 o 
 -19   1  20     1605.61     1767.62     76.43 o 
 -17   1  20      728.34      780.37     53.32 o 
 -15   1  20     2239.25     2625.32     84.15 o 
 -13   1  20      733.59      694.83     71.29 o 
 -11   1  20     3309.67     3586.59    521.49 o 
  -9   1  20     1678.54     1548.74     94.95 o 
  -7   1  20     4154.20     4028.35    130.86 o 
 -30   2  20     1400.45     1414.91     56.66 o 
 -28   2  20       14.27       12.36     20.89 o 
 -26   2  20     2045.38     2176.09     73.32 o 
 -24   2  20       50.36       72.14     26.52 o 
 -22   2  20     1887.97     2147.63     75.45 o 
 -20   2  20        0.09       10.94     26.60 o 
 -18   2  20     5396.23     5885.05    186.74 o 
 -16   2  20      250.23      251.20     54.49 o 
 -14   2  20     2297.01     2441.59    117.21 o 
 -12   2  20      390.96      511.65     58.34 o 
 -10   2  20     1471.69     1279.22     87.23 o 
  -8   2  20      253.41      290.54     44.75 o 
 -25   3  20     1600.65     1885.18     88.10 o 
 -23   3  20      674.83      669.34     63.22 o 
 -21   3  20       70.30        9.18     36.39 o 
 -19   3  20     3707.25     3925.70    140.13 o 
 -17   3  20      862.89      856.84     70.30 o 
 -15   3  20     2260.14     2349.96    107.50 o 
 -13   3  20      615.75      514.76     59.06 o 
 -11   3  20      566.11      440.50     52.65 o 
 -27   1  21       23.40       41.95     25.88 o 
 -25   1  21       21.39       -0.58     37.86 o 
 -23   1  21      347.34      285.94     70.51 o 
 -21   1  21      211.70      218.27     43.09 o 
 -19   1  21      126.54       90.73     34.30 o 
 -17   1  21      180.98      172.41     38.22 o 
 -15   1  21        8.68      -22.68     23.22 o 
 -24   2  21     1189.95     1193.61     66.23 o 
 -22   2  21        0.13       21.29     28.27 o 
 -20   2  21      577.05      576.86     52.21 o 
 -18   2  21        6.73       19.75     23.30 o 
 -16   2  21      105.44       92.79     29.97 o 
                                                 
