# Supplementary material for: 2-Bromo-5-tert-butyl-N-methyl-N-[2-(methyl­amino)­phen­yl]-3-(1-methyl-1H-benzimidazol-2-yl)benzamide
Source: Acta Crystallogr Sect E Struct Rep Online. 2014 Jun 25;70(Pt 7):o822–3. doi: 10.1107/S1600536814014433 (PMC4120529; doi:10.1107/S1600536814014433)
Supplement: Supplementary file 3 [file e-70-0o822-Isup3.cml]

<?xml version="1.0" encoding="UTF-8"?>
<cml convention="cmlDict:cmllite" xmlns="http://www.xml-cml.org/schema" xmlns:cmlDict="http://www.xml-cml.org/dictionary/cml/" xmlns:nameDict="http://www.xml-cml.org/dictionary/cml/name/">
  <molecule id="m1">
    <name dictRef="nameDict:unknown">2-Bromo-5-tert-butyl-N-methyl-N-[2-(methylamino)phenyl]-3-(1-methyl-1H-benzimidazol-2-yl)benzamide</name>
    <atomArray>
      <atom id="a1" elementType="Br" hydrogenCount="0">
        <label value="Br" dictRef="cmlDict:locant"/>
      </atom>
      <atom id="a2" elementType="C" hydrogenCount="0"/>
      <atom id="a3" elementType="C"/>
      <atom id="a4" elementType="C"/>
      <atom id="a5" elementType="C"/>
      <atom id="a55" elementType="H"/>
      <atom id="a56" elementType="H"/>
      <atom id="a57" elementType="H"/>
      <atom id="a58" elementType="H"/>
      <atom id="a59" elementType="H"/>
      <atom id="a60" elementType="H"/>
      <atom id="a61" elementType="H"/>
      <atom id="a62" elementType="H"/>
      <atom id="a63" elementType="H"/>
      <atom id="a6" elementType="C">
        <label value="1" dictRef="cmlDict:locant"/>
        <label value="C" dictRef="cmlDict:locant"/>
      </atom>
      <atom id="a64" elementType="H"/>
      <atom id="a65" elementType="H"/>
      <atom id="a66" elementType="H"/>
      <atom id="a7" elementType="C">
        <label value="1" dictRef="cmlDict:locant"/>
        <label value="C" dictRef="cmlDict:locant"/>
      </atom>
      <atom id="a67" elementType="H"/>
      <atom id="a68" elementType="H"/>
      <atom id="a69" elementType="H"/>
      <atom id="a8" elementType="N">
        <label value="N" dictRef="cmlDict:locant"/>
      </atom>
      <atom id="a70" elementType="H"/>
      <atom id="a9" elementType="C" hydrogenCount="0">
        <label value="1" dictRef="cmlDict:locant"/>
      </atom>
      <atom id="a10" elementType="C" hydrogenCount="0">
        <label value="2" dictRef="cmlDict:locant"/>
      </atom>
      <atom id="a11" elementType="C">
        <label value="3" dictRef="cmlDict:locant"/>
      </atom>
      <atom id="a12" elementType="C">
        <label value="4" dictRef="cmlDict:locant"/>
      </atom>
      <atom id="a13" elementType="C">
        <label value="5" dictRef="cmlDict:locant"/>
      </atom>
      <atom id="a14" elementType="C">
        <label value="6" dictRef="cmlDict:locant"/>
      </atom>
      <atom id="a71" elementType="H"/>
      <atom id="a72" elementType="H"/>
      <atom id="a73" elementType="H"/>
      <atom id="a74" elementType="H"/>
      <atom id="a15" elementType="C">
        <label value="1" dictRef="cmlDict:locant"/>
        <label value="C" dictRef="cmlDict:locant"/>
      </atom>
      <atom id="a75" elementType="H"/>
      <atom id="a76" elementType="H"/>
      <atom id="a77" elementType="H"/>
      <atom id="a27" elementType="C" hydrogenCount="0">
        <label value="alpha" dictRef="cmlDict:locant"/>
      </atom>
      <atom id="a28" elementType="C" hydrogenCount="0">
        <label value="1" dictRef="cmlDict:locant"/>
      </atom>
      <atom id="a29" elementType="C" hydrogenCount="0">
        <label value="2" dictRef="cmlDict:locant"/>
      </atom>
      <atom id="a30" elementType="C" hydrogenCount="0">
        <label value="3" dictRef="cmlDict:locant"/>
      </atom>
      <atom id="a31" elementType="C">
        <label value="4" dictRef="cmlDict:locant"/>
      </atom>
      <atom id="a32" elementType="C" hydrogenCount="0">
        <label value="5" dictRef="cmlDict:locant"/>
      </atom>
      <atom id="a33" elementType="C">
        <label value="6" dictRef="cmlDict:locant"/>
      </atom>
      <atom id="a35" elementType="O" hydrogenCount="0">
        <label value="O" dictRef="cmlDict:locant"/>
      </atom>
      <atom id="a36" elementType="N" hydrogenCount="0">
        <label value="N" dictRef="cmlDict:locant"/>
      </atom>
      <atom id="a78" elementType="H"/>
      <atom id="a79" elementType="H"/>
      <atom id="a46" elementType="N" hydrogenCount="0">
        <label value="1" dictRef="cmlDict:locant"/>
        <label value="N" dictRef="cmlDict:locant"/>
      </atom>
      <atom id="a47" elementType="C" hydrogenCount="0">
        <label value="2" dictRef="cmlDict:locant"/>
      </atom>
      <atom id="a48" elementType="N" hydrogenCount="0">
        <label value="3" dictRef="cmlDict:locant"/>
        <label value="N'" dictRef="cmlDict:locant"/>
      </atom>
      <atom id="a49" elementType="C" hydrogenCount="0">
        <label value="3a" dictRef="cmlDict:locant"/>
      </atom>
      <atom id="a50" elementType="C">
        <label value="4" dictRef="cmlDict:locant"/>
      </atom>
      <atom id="a51" elementType="C">
        <label value="5" dictRef="cmlDict:locant"/>
      </atom>
      <atom id="a52" elementType="C">
        <label value="6" dictRef="cmlDict:locant"/>
      </atom>
      <atom id="a53" elementType="C">
        <label value="7" dictRef="cmlDict:locant"/>
      </atom>
      <atom id="a54" elementType="C" hydrogenCount="0">
        <label value="7a" dictRef="cmlDict:locant"/>
      </atom>
      <atom id="a80" elementType="H"/>
      <atom id="a81" elementType="H"/>
      <atom id="a82" elementType="H"/>
      <atom id="a83" elementType="H"/>
    </atomArray>
    <bondArray>
      <bond id="a2_a3" atomRefs2="a2 a3" order="S"/>
      <bond id="a2_a4" atomRefs2="a2 a4" order="S"/>
      <bond id="a2_a5" atomRefs2="a2 a5" order="S"/>
      <bond id="a3_a55" atomRefs2="a3 a55" order="S"/>
      <bond id="a3_a56" atomRefs2="a3 a56" order="S"/>
      <bond id="a3_a57" atomRefs2="a3 a57" order="S"/>
      <bond id="a4_a58" atomRefs2="a4 a58" order="S"/>
      <bond id="a4_a59" atomRefs2="a4 a59" order="S"/>
      <bond id="a4_a60" atomRefs2="a4 a60" order="S"/>
      <bond id="a5_a61" atomRefs2="a5 a61" order="S"/>
      <bond id="a5_a62" atomRefs2="a5 a62" order="S"/>
      <bond id="a5_a63" atomRefs2="a5 a63" order="S"/>
      <bond id="a6_a64" atomRefs2="a6 a64" order="S"/>
      <bond id="a6_a65" atomRefs2="a6 a65" order="S"/>
      <bond id="a6_a66" atomRefs2="a6 a66" order="S"/>
      <bond id="a7_a67" atomRefs2="a7 a67" order="S"/>
      <bond id="a7_a68" atomRefs2="a7 a68" order="S"/>
      <bond id="a7_a69" atomRefs2="a7 a69" order="S"/>
      <bond id="a8_a70" atomRefs2="a8 a70" order="S"/>
      <bond id="a7_a8" atomRefs2="a7 a8" order="S"/>
      <bond id="a9_a10" atomRefs2="a9 a10" order="D"/>
      <bond id="a10_a11" atomRefs2="a10 a11" order="S"/>
      <bond id="a11_a12" atomRefs2="a11 a12" order="D"/>
      <bond id="a12_a13" atomRefs2="a12 a13" order="S"/>
      <bond id="a13_a14" atomRefs2="a13 a14" order="D"/>
      <bond id="a14_a9" atomRefs2="a14 a9" order="S"/>
      <bond id="a11_a71" atomRefs2="a11 a71" order="S"/>
      <bond id="a12_a72" atomRefs2="a12 a72" order="S"/>
      <bond id="a13_a73" atomRefs2="a13 a73" order="S"/>
      <bond id="a14_a74" atomRefs2="a14 a74" order="S"/>
      <bond id="a8_a10" atomRefs2="a8 a10" order="S"/>
      <bond id="a15_a75" atomRefs2="a15 a75" order="S"/>
      <bond id="a15_a76" atomRefs2="a15 a76" order="S"/>
      <bond id="a15_a77" atomRefs2="a15 a77" order="S"/>
      <bond id="a27_a28" atomRefs2="a27 a28" order="S"/>
      <bond id="a28_a29" atomRefs2="a28 a29" order="D"/>
      <bond id="a29_a30" atomRefs2="a29 a30" order="S"/>
      <bond id="a30_a31" atomRefs2="a30 a31" order="D"/>
      <bond id="a31_a32" atomRefs2="a31 a32" order="S"/>
      <bond id="a32_a33" atomRefs2="a32 a33" order="D"/>
      <bond id="a28_a33" atomRefs2="a28 a33" order="S"/>
      <bond id="a27_a35" atomRefs2="a27 a35" order="D"/>
      <bond id="a27_a36" atomRefs2="a27 a36" order="S"/>
      <bond id="a31_a78" atomRefs2="a31 a78" order="S"/>
      <bond id="a33_a79" atomRefs2="a33 a79" order="S"/>
      <bond id="a9_a36" atomRefs2="a9 a36" order="S"/>
      <bond id="a6_a36" atomRefs2="a6 a36" order="S"/>
      <bond id="a2_a32" atomRefs2="a2 a32" order="S"/>
      <bond id="a1_a29" atomRefs2="a1 a29" order="S"/>
      <bond id="a46_a47" atomRefs2="a46 a47" order="S"/>
      <bond id="a47_a48" atomRefs2="a47 a48" order="D"/>
      <bond id="a48_a49" atomRefs2="a48 a49" order="S"/>
      <bond id="a49_a54" atomRefs2="a49 a54" order="D"/>
      <bond id="a54_a46" atomRefs2="a54 a46" order="S"/>
      <bond id="a53_a52" atomRefs2="a53 a52" order="D"/>
      <bond id="a52_a51" atomRefs2="a52 a51" order="S"/>
      <bond id="a51_a50" atomRefs2="a51 a50" order="D"/>
      <bond id="a54_a53" atomRefs2="a54 a53" order="S"/>
      <bond id="a50_a49" atomRefs2="a50 a49" order="S"/>
      <bond id="a50_a80" atomRefs2="a50 a80" order="S"/>
      <bond id="a51_a81" atomRefs2="a51 a81" order="S"/>
      <bond id="a52_a82" atomRefs2="a52 a82" order="S"/>
      <bond id="a53_a83" atomRefs2="a53 a83" order="S"/>
      <bond id="a15_a46" atomRefs2="a15 a46" order="S"/>
      <bond id="a47_a30" atomRefs2="a47 a30" order="S"/>
    </bondArray>
  </molecule>
</cml>
